# Supplementary material for: Density-mediated freshwater plastisphere microbiomes preferentially degrade conventional rather than biodegradable microplastics
Source: ISME J. 2026 Jun 27;20(1):wrag167. doi: 10.1093/ismejo/wrag167 (PMC13403190; doi:10.1093/ismejo/wrag167)
Supplement: Supplementary_material_wrag167 [file supplementary_material_wrag167.zip]

Archive with 3 entries (3 files):
- SM.docx
- Supplementary Material Table S13.xlsx
- Supplementary Material Table S14.xlsx
