# Supplementary material for: Density-mediated freshwater plastisphere microbiomes preferentially degrade conventional rather than biodegradable microplastics
Source: ISME J. 2026 Jun 27;20(1):wrag167. doi: 10.1093/ismejo/wrag167 (PMC13403190; doi:10.1093/ismejo/wrag167)
Supplement: Supplementary_material_wrag167 [file supplementary_material_wrag167.zip › Supplementary Material Table S13.xlsx]

## Sheet: Supplementary Material Table S1
#ID	name	PLA1	PLA2	PLA3	PP1	PP2	PP3	A_vs_B_log2FC	A_vs_B_Pvalue	A_vs_B_VIP	A_vs_B_(FC_1_Pvalue_0.05_VIP_1)_regulated	Mass Error (ppm)	Formula	m/z	Retention time (min)	KEGG_annotation	KEGG_pathway_annotation	LM_ID(lipidmaps)	CATEGORY(lipidmaps)	MAIN_CLASS(lipidmaps)	SUB_CLASS	HMDB_ID	CAS	kingdom(HMDB)	super_class(HMDB)	HMDB_taxonomy	sub_class(HMDB)
neg_1013	tryptophol	145.079	172.852	198.474	195.727	191.529	234.998	0.269	0.164641	1.43085	unchanged	-20.5524	C10H11NO	381.175	10.3015	C00955	Tryptophan metabolism(ko00380)	--	--	--	--	HMDB0003447	526-55-6	Organic compounds	Organoheterocyclic compounds	Indoles and derivatives	Indoles
neg_1032	Avermectin A2a monosaccharide	1629.8	2125.89	1736.86	1815.28	1416.12	1749.98	-0.140929	0.433167	0.911628	unchanged	17.6188	C42H64O12	795.423	10.3015	C11974	Biosynthesis of 12-, 14- and 16-membered macrolides(ko00522)	--	--	--	--	--	--	--	--	--	--
neg_1035	16-phenoxy tetranor Prostaglandin A2	151.777	146.333	73.8762	145.488	112.259	123.293	0.0346943	0.918908	0.0939266	unchanged	-7.78099	C22H26O5	369.168	10.3086	--	--	--	--	--	--	--	--	--	--	--	--
neg_1037	7-Deoxyloganetin	155.489	187.727	129.176	204.845	205.742	184.895	0.334072	0.122528	1.62806	unchanged	3.39855	C11H16O4	483.225	10.3086	C20790	Metabolic pathways(ko01100);;Biosynthesis of secondary metabolites(ko01110)	--	--	--	--	--	--	--	--	--	--
neg_1083	Trihomomethionine	1676	1513.58	1957.79	1532.55	1770.37	1765.14	-0.0224049	0.871753	0.152551	unchanged	-20.9009	C8H17NO2S	441.202	10.4377	C17221	2-Oxocarboxylic acid metabolism(ko01210)	--	--	--	--	--	--	--	--	--	--
neg_1090	5-Oxopentanoate	30.3137	30.7027	34.6741	31.2236	34.5389	38.369	0.121959	0.329856	1.11101	unchanged	7.42737	C5H8O3	137.023	10.4592	C03273	Lysine degradation(ko00310);;Metabolic pathways(ko01100);;Microbial metabolism in diverse environments(ko01120)	--	--	--	--	HMDB0012233	5746-02-01	Organic compounds	Lipids and lipid-like molecules	Fatty Acyls	Fatty acids and conjugates
neg_1092	Ajmaline	1549.24	1490.75	1099.99	2247.16	7266.99	986.588	1.3428	0.384173	1.08377	unchanged	-18.32	C20H26N2O2	361.163	10.4592	C06542	Indole alkaloid biosynthesis(ko00901);;Biosynthesis of secondary metabolites(ko01110)	--	--	--	--	HMDB0015495	4360-12-07	Organic compounds	Alkaloids and derivatives	Ajmaline-sarpagine alkaloids	--
neg_1094	Laudanine	104.486	115.791	18.2738	203.64	897.2	3.54974	2.21088	0.398177	1.05006	unchanged	17.6346	C20H25NO4	378.154	10.4592	C17592	Biosynthesis of secondary metabolites(ko01110)	--	--	--	--	--	--	--	--	--	--
neg_1106	Aklavinone	1373.21	1366.52	936.644	1938.41	6686.83	800.294	1.35829	0.399153	1.05226	unchanged	3.45406	C22H20O8	433.092	10.4806	C12424	Biosynthesis of type II polyketide products(ko01057);;Metabolic pathways(ko01100);;Biosynthesis of secondary metabolites(ko01110)	--	--	--	--	--	--	--	--	--	--
neg_1110	Dehydroepiandrosterone	331.683	359.176	386.111	532.475	253.752	246.904	-0.0599555	0.891624	0.217214	unchanged	4.51437	C19H28O2	323.18	10.4949	C01227	Steroid degradation(ko00984);;Metabolic pathways(ko01100);;Microbial metabolism in diverse environments(ko01120)	LMST02020021	Sterol Lipids [ST]	Steroids [ST02]	C19 steroids (androgens) and derivatives [ST0202]	HMDB0000077	53-43-0	Organic compounds	Lipids and lipid-like molecules	Steroids and steroid derivatives	Androstane steroids
neg_1111	Urdamycinone B	1562.68	1364.72	1060.21	4412.13	1652.88	1133.28	0.85213	0.40341	0.969476	unchanged	2.94938	C25H24O8	497.147	10.4878	C12404	Biosynthesis of type II polyketide products(ko01057);;Biosynthesis of secondary metabolites(ko01110)	--	--	--	--	--	--	--	--	--	--
neg_1124	(15Z)-Tetracosenoic acid	62.4197	75.4194	79.7913	73.1374	66.5938	69.6701	-0.0556091	0.66093	0.542377	unchanged	-4.0271	C24H46O2	411.347	10.5442	C08323	Biosynthesis of unsaturated fatty acids(ko01040)	--	--	--	--	HMDB0002368	506-37-6	Organic compounds	Lipids and lipid-like molecules	Fatty Acyls	Fatty acids and conjugates
neg_1142	delta-Tocopherol	5571.8	6699.77	6252.66	5614.33	6218.43	6420.45	-0.0212633	0.836365	0.219839	unchanged	0.347823	C27H46O2	423.325	10.6084	C14151	Ubiquinone and other terpenoid-quinone biosynthesis(ko00130);;Metabolic pathways(ko01100);;Biosynthesis of secondary metabolites(ko01110);;Biosynthesis of cofactors(ko01240)	LMPR02020066	Prenol Lipids [PR]	Quinones and hydroquinones [PR02]	Vitamin E [PR0202]	HMDB0002902	119-13-1	Organic compounds	Lipids and lipid-like molecules	Prenol lipids	Quinone and hydroquinone lipids
neg_1159	5(S)-Hydroperoxyeicosatetraenoic acid	308.424	283.089	420.253	346.63	405.884	457.345	0.257963	0.284587	1.19074	unchanged	2.78176	C20H32O4	381.229	10.6591	--	--	--	--	--	--	HMDB0001193	71774-08-8	Organic compounds	Lipids and lipid-like molecules	Fatty Acyls	Eicosanoids
neg_1164	2-Aminophenoxazin-3-one	1336.82	1911.71	1229.95	2039.13	1260.74	1222.11	0.0139479	0.968126	0.00158483	unchanged	4.48797	C12H8N2O2	423.112	10.6735	C02161	Tryptophan metabolism(ko00380);;Metabolic pathways(ko01100)	--	--	--	--	HMDB0030483	1916-59-2	Organic compounds	Organoheterocyclic compounds	Benzoxazines	Phenoxazines
neg_1171	Crocetin dialdehyde	126.11	238.105	102.041	389.979	95.7459	56.6928	0.218282	0.838929	0.193386	unchanged	-0.140064	C20H24O2	651.369	10.6735	C19730	Biosynthesis of various plant secondary metabolites(ko00999);;Metabolic pathways(ko01100);;Biosynthesis of secondary metabolites(ko01110)	LMPR0104010021	Prenol Lipids [PR]	Isoprenoids [PR01]	C20 isoprenoids (diterpenes) [PR0104]	HMDB0304298	--	Organic compounds	Lipids and lipid-like molecules	Prenol lipids	Diterpenoids
neg_1173	all-trans-4-Oxoretinoic acid	1858.3	2717.06	1778.39	3831.58	1725.94	1692.32	0.190342	0.726188	0.367048	unchanged	-26.2111	C20H26O3	673.358	10.6663	C16678	Metabolic pathways(ko01100)	LMPR01090026	Prenol Lipids [PR]	Isoprenoids [PR01]	Retinoids [PR0109]	HMDB0006280	64907-22-8	Organic compounds	Lipids and lipid-like molecules	Prenol lipids	Retinoids
neg_1180	9(S)-HETE	622.315	611.448	1177.88	794.074	776.347	997.525	0.090598	0.81399	0.297716	unchanged	2.25216	C20H32O3	365.234	10.6808	C14779	Arachidonic acid metabolism(ko00590)	--	--	--	--	--	--	--	--	--	--
neg_1196	trans-Isohumulone	2817.47	2805.93	2872.92	2826.92	2726.59	2882.11	-0.010343	0.714716	0.448837	unchanged	-9.65917	C21H30O5	383.18	10.6879	--	--	--	--	--	--	--	--	--	--	--	--
neg_1197	6-Hydroxytryprostatin B	121.656	112.103	103.249	91.8792	101.329	94.8913	-0.226212	0.0721689	1.7571	unchanged	0.525652	C21H25N3O3	412.188	10.6879	C20513	Staurosporine biosynthesis(ko00404);;Metabolic pathways(ko01100);;Biosynthesis of secondary metabolites(ko01110)	--	--	--	--	--	--	--	--	--	--
neg_1199	3-(2-Carboxyvinyl)naphthalene-2-carboxylic acid	990.568	1138.84	912.199	916.067	854.271	941.048	-0.165805	0.234153	1.35859	unchanged	-0.697117	C14H10O4	483.108	10.6879	C16209	Polycyclic aromatic hydrocarbon degradation(ko00624)	--	--	--	--	--	--	--	--	--	--
neg_1227	Hercynine	18913.5	18256.8	12958	42265.1	18461.5	13814.8	0.572415	0.454856	0.857595	unchanged	8.77858	C9H16N3O2+	441.25	10.7167	C05575	Histidine metabolism(ko00340);;Metabolic pathways(ko01100)	--	--	--	--	HMDB0029422	534-30-5	Organic compounds	Organic acids and derivatives	Carboxylic acids and derivatives	Amino acids, peptides, and analogues
neg_1229	PC(o-16:1(9Z)/20:4(8Z,11Z,14Z,17Z))	3369.05	2278.93	2198.2	3918.5	1785.24	1520.76	-0.119094	0.822984	0.310181	unchanged	21.4468	C44H80NO7P	786.558	10.7238	--	--	LMGP01020259	Glycerophospholipids [GP]	Glycerophosphocholines [GP01]	1-alkyl,2-acylglycerophosphocholines [GP0102]	HMDB0013415	--	Organic compounds	Lipids and lipid-like molecules	Glycerophospholipids	Glycerophosphocholines
neg_1234	Verruculogen	2174.8	4.14e-07	361.081	738.074	4.14e-07	4.14e-07	-1.78065	0.474612	0.859512	unchanged	11.5056	C27H33N3O7	1081.49	10.731	C20045	Staurosporine biosynthesis(ko00404);;Metabolic pathways(ko01100);;Biosynthesis of secondary metabolites(ko01110)	--	--	--	--	--	--	--	--	--	--
neg_1286	gamma-Tocopherol	65.0265	80.539	78.0327	58.8685	86.1769	88.3711	0.0619979	0.778705	0.376421	unchanged	-7.44909	C28H48O2	437.337	10.8897	C02483	Ubiquinone and other terpenoid-quinone biosynthesis(ko00130);;Metabolic pathways(ko01100);;Biosynthesis of secondary metabolites(ko01110);;Biosynthesis of cofactors(ko01240)	LMPR02020065	Prenol Lipids [PR]	Quinones and hydroquinones [PR02]	Vitamin E [PR0202]	HMDB0001492	54-28-4	Organic compounds	Lipids and lipid-like molecules	Prenol lipids	Quinone and hydroquinone lipids
neg_1292	PC(16:1(9Z)/16:1(9Z))	172.379	121.517	178.061	90.3159	150.574	234.814	0.011409	0.980035	0.0672823	unchanged	-2.90644	C40H76NO8P	728.521	10.897	--	--	LMGP01010684	Glycerophospholipids [GP]	Glycerophosphocholines [GP01]	Diacylglycerophosphocholines [GP0101]	HMDB0008002	--	Organic compounds	Lipids and lipid-like molecules	Glycerophospholipids	Glycerophosphocholines
neg_1324	Gibberellin A19	66.8179	81.4824	76.9206	99.9431	93.7875	72.3851	0.240713	0.243105	1.26699	unchanged	-1.91747	C20H26O6	383.147	10.9834	C02034	Diterpenoid biosynthesis(ko00904);;Metabolic pathways(ko01100);;Biosynthesis of secondary metabolites(ko01110)	LMPR0104170039	Prenol Lipids [PR]	Isoprenoids [PR01]	C20 isoprenoids (diterpenes) [PR0104]	HMDB0036896	6980-44-5	Organic compounds	Lipids and lipid-like molecules	Prenol lipids	Diterpenoids
neg_1383	Cortisol	95.0287	95.3566	165.871	127.227	145.07	149.755	0.244507	0.453802	0.917325	unchanged	-13.0644	C21H30O5	383.179	11.1635	C00735	Metabolic pathways(ko01100)	LMST02030001	Sterol Lipids [ST]	Steroids [ST02]	C21 steroids (gluco/mineralocorticoids, progestogins) and derivatives [ST0203]	HMDB0000063	50-23-7	Organic compounds	Lipids and lipid-like molecules	Steroids and steroid derivatives	Hydroxysteroids
neg_1431	(3S,6R)-6-Isopropenyl-3-methyl-2-oxo-oxepanone	101.368	100.206	130.221	115.442	134.189	152.957	0.279016	0.182414	1.40657	unchanged	7.02068	C10H16O2	381.231	11.1992	C11403	Limonene and pinene degradation(ko00903)	--	--	--	--	--	--	--	--	--	--
neg_1703	Phosphonoacetate	2023.19	2023.83	1980.7	1750.99	1957.04	2087.87	-0.0565822	0.51421	0.759426	unchanged	-11.4195	C2H5O5P	174.955	11.2485	C05682	Phosphonate and phosphinate metabolism(ko00440);;Metabolic pathways(ko01100);;Microbial metabolism in diverse environments(ko01120)	--	--	--	--	HMDB0004110	4408-78-0	Organic compounds	Organic acids and derivatives	Organic phosphonic acids and derivatives	Organic phosphonic acids
neg_1754	D-(-)-3-Phosphoglyceric acid disodium salt	3302.03	2939.15	3220.27	2837.29	3096.33	3237.54	-0.0449554	0.579611	0.59448	unchanged	21.087	C3H7O7P	206.972	11.2772	--	--	--	--	--	--	--	--	--	--	--	--
neg_1921	N-(24-Hydroxytetracosanoyl)phytosphingosine	2898.33	2905.79	3003.9	2657.82	2733	2922.5	-0.0833919	0.159638	1.49912	unchanged	-11.394	C42H85NO5	728.633	11.3422	--	--	--	--	--	--	--	--	--	--	--	--
neg_2029	3-Methylglutaric acid	2572.5	2461.27	2376.37	2297.65	2667.4	2355.02	-0.0176449	0.830212	0.220048	unchanged	-3.28959	C6H10O4	145.05	2.14205	--	--	--	--	--	--	HMDB0000752	626-51-7	Organic compounds	Lipids and lipid-like molecules	Fatty Acyls	Fatty acids and conjugates
neg_2031	alpha-(2,6-anhydro-3-deoxy-D-arabino-heptulopyranosid)onate 7-phosphate	364.047	342.489	320.025	318.646	366.36	336.062	-0.00774128	0.927374	0.0745958	unchanged	-38.4414	C7H10O9P-3	289.971	2.14205	--	--	--	--	--	--	--	--	--	--	--	--
neg_2032	dXMP	354.569	309.989	288.369	331.465	325.498	282.226	-0.0209505	0.863514	0.215556	unchanged	4.44104	C10H11N4O8P-2	345.026	2.14205	--	--	--	--	--	--	--	--	--	--	--	--
neg_2054	Parathion	356.13	210.149	218.301	198.594	213.971	233.819	-0.27953	0.434647	0.933182	unchanged	16.1701	C10H14NO5PS	312.012	2.2425	C06604	Aminobenzoate degradation(ko00627);;Microbial metabolism in diverse environments(ko01120)	--	--	--	--	HMDB0001355	56-38-2	Organic compounds	Organic acids and derivatives	Organic thiophosphoric acids and derivatives	Thiophosphoric acid esters
neg_2062	Dopaquinone	123.689	4.14e-07	4.14e-07	4.14e-07	10.7131	4.14e-07	-3.52928	0.457665	0.904187	unchanged	-46.0219	C9H9NO4	240.042	2.26415	C00822	Tyrosine metabolism(ko00350);;Metabolic pathways(ko01100)	--	--	--	--	HMDB0001229	4430-97-1	Organic compounds	Organic acids and derivatives	Carboxylic acids and derivatives	Amino acids, peptides, and analogues
neg_2068	5'-n-propylthioadenosine	6896.21	326.661	346.355	338.586	403.716	299.526	-2.86103	0.424554	0.975444	unchanged	-20.9154	C13H19N5O3S	360.083	2.25692	--	--	--	--	--	--	--	--	--	--	--	--
neg_2074	Myricetin 3-O-glucuronide	1615.85	1562.23	1799.54	1569	1625.93	1807.81	0.00726097	0.938367	0.117651	unchanged	-20.8436	C21H18O14	515.034	2.25692	--	--	--	--	--	--	--	--	--	--	--	--
neg_2076	trans-Zeatin riboside triphosphate	662.626	8.54937	4.32321	10.5844	18.3809	2.24197	-4.436	0.429705	0.965014	unchanged	3.67278	C15H24N5O14P3	612.03	2.26415	C16428	Metabolic pathways(ko01100);;Biosynthesis of secondary metabolites(ko01110)	--	--	--	--	HMDB0304509	--	Organic compounds	Nucleosides, nucleotides, and analogues	Purine nucleotides	Purine ribonucleotides
neg_2077	dTDP-D-glucuronate	2817	23.6449	22.4129	33.5768	54.8093	22.2692	-4.69341	0.428421	0.967703	unchanged	24.0485	C16H24N2O17P2	613.038	2.25692	C06017	Polyketide sugar unit biosynthesis(ko00523);;Biosynthesis of secondary metabolites(ko01110)	--	--	--	--	--	--	--	--	--	--
neg_2085	Deoxyuridine triphosphate	8154.01	6463.82	7744.54	6706.44	7213.05	8098.01	-0.0224219	0.868921	0.163859	unchanged	31.1506	C9H15N2O14P3	488.963	2.2786	--	--	--	--	--	--	HMDB0001191	1173-82-6	Organic compounds	Nucleosides, nucleotides, and analogues	Pyrimidine nucleotides	Pyrimidine deoxyribonucleotides
neg_2089	alpha-methylmethionine	102063	92056.6	96334.7	85914.2	94883	99263.4	-0.0525697	0.520322	0.695555	unchanged	-23.2483	C6H13NO2S	198.033	2.29305	--	--	--	--	--	--	--	--	--	--	--	--
neg_2090	Coumarin	4975.97	4744.19	4667.17	4108.86	4585.2	4943.01	-0.0772648	0.415592	0.920524	unchanged	-2.78168	C9H6O2	181.006	2.29305	C05851	Biosynthesis of various plant secondary metabolites(ko00999);;Biosynthesis of secondary metabolites(ko01110)	--	--	--	--	HMDB0001218	91-64-5	Organic compounds	Phenylpropanoids and polyketides	Coumarins and derivatives	--
neg_2091	Umbelliferone	1673.89	1583.13	1515.93	1364.08	1498.92	1643.44	-0.0828928	0.405392	0.920293	unchanged	-22.9359	C9H6O3	183.003	2.29305	C09315	Biosynthesis of various plant secondary metabolites(ko00999);;Biosynthesis of secondary metabolites(ko01110)	--	--	--	--	HMDB0029865	93-35-6	Organic compounds	Phenylpropanoids and polyketides	Coumarins and derivatives	Hydroxycoumarins
neg_2096	2-deoxygluconate	33245.6	29923	31688.4	28192.1	31250.8	32741.3	-0.041233	0.620149	0.532597	unchanged	-1.37014	C6H11O6-	200.03	2.29305	--	--	--	--	--	--	--	--	--	--	--	--
neg_2106	4-Demethylpremithramycinone	1693.23	2037.01	2115.65	1783.45	1856.08	2124.25	-0.0204043	0.87744	0.164439	unchanged	-12.0538	C20H16O9	435.026	2.28582	C12382	Biosynthesis of type II polyketide products(ko01057);;Metabolic pathways(ko01100);;Biosynthesis of secondary metabolites(ko01110)	--	--	--	--	--	--	--	--	--	--
neg_2114	2-hydroxydeoxyadenosine 5'-triphosphate	2008.37	1722.1	1784.79	1651.62	1698.18	1889.49	-0.0740595	0.463826	0.807494	unchanged	22.5252	C10H12N5O13P3-4	537.997	2.29305	--	--	--	--	--	--	--	--	--	--	--	--
neg_2118	Dihydroneopterin triphosphate	2192.61	1760.23	2015.57	1836.42	1916.31	2120.67	-0.0231505	0.845854	0.204526	unchanged	-0.166388	C9H16N5O13P3	539.994	2.29305	--	--	--	--	--	--	HMDB0000980	20574-65-6	Organic compounds	Organoheterocyclic compounds	Pteridines and derivatives	Pterins and derivatives
neg_2120	UDP-N-acetyl-2-amino-2-deoxy-D-glucuronate	4772.63	4027.85	4508.97	3924.24	4359.4	4608.7	-0.0459373	0.663051	0.46585	unchanged	33.9706	C17H25N3O18P2	666.069	2.29305	C04573	Amino sugar and nucleotide sugar metabolism(ko00520);;O-Antigen nucleotide sugar biosynthesis(ko00541);;Metabolic pathways(ko01100);;Biosynthesis of nucleotide sugars(ko01250)	--	--	--	--	--	--	--	--	--	--
neg_2125	3-pyridinecarboxaldehyde adenine dinucleotide	4049.71	3172.24	3781.56	3295.68	3671.96	4051.56	0.00205516	0.988458	0.0499239	unchanged	3.39646	C21H25N6O14P2-	668.067	2.29305	--	--	--	--	--	--	--	--	--	--	--	--
neg_2128	NAIR	472.905	368.143	443.554	385.812	409.426	464.223	-0.0285138	0.84078	0.208801	unchanged	12.0694	C7H9N4O9P-2	693.027	2.29305	--	--	--	--	--	--	--	--	--	--	--	--
neg_2129	1-(5-Phospho-D-ribosyl)-ATP	233.231	212.898	302.511	232.862	255.831	309.067	0.0916818	0.667524	0.523692	unchanged	24.0561	C15H25N5O20P4	718.014	2.29305	C02739	Histidine metabolism(ko00340);;Metabolic pathways(ko01100);;Biosynthesis of secondary metabolites(ko01110);;Biosynthesis of amino acids(ko01230)	--	--	--	--	HMDB0003665	1110-99-2	Organic compounds	Nucleosides, nucleotides, and analogues	Purine nucleotides	Purine ribonucleotides
neg_2137	P(1),P(4)-bis(5'-guanosyl) tetraphosphate	106.989	308.655	304.816	243.49	202.959	248.694	-0.0516073	0.911893	0.144731	unchanged	7.90318	C20H28N10O21P4	889.02	2.28582	--	--	--	--	--	--	--	--	--	--	--	--
neg_2138	N-Formyl-L-tyrosine	22.5343	17.8946	32.026	28.8246	26.9325	38.4534	0.378803	0.257736	1.22342	unchanged	-7.32083	C10H11NO4	244.037	2.30028	--	--	--	--	--	--	--	--	--	--	--	--
neg_2142	Epithienamycin E	492.27	1194.42	911.272	821.056	752.713	873.963	-0.0859356	0.830226	0.273637	unchanged	-26.0986	C13H16N2O8S2	437.023	2.30028	C11755	Carbapenem biosynthesis(ko00332);;Biosynthesis of secondary metabolites(ko01110)	--	--	--	--	--	--	--	--	--	--
neg_2143	CDP-Ethanolamine	1609.62	1570.24	1523.56	1374.36	1542.41	1650.91	-0.042248	0.637134	0.531794	unchanged	11.4548	C11H20N4O11P2	467.04	2.30028	C00570	Glycerophospholipid metabolism(ko00564);;Metabolic pathways(ko01100)	--	--	--	--	HMDB0001564	3036-18-8	Organic compounds	Nucleosides, nucleotides, and analogues	Pyrimidine nucleotides	Pyrimidine ribonucleotides
neg_2144	ADP-D-glycero-D-manno-heptose	1050.54	972.604	966.661	883.482	954.169	982.048	-0.0845108	0.228638	1.24327	unchanged	-14.5543	C17H27N5O16P2	618.077	2.30028	--	--	--	--	--	--	HMDB0029952	1961-73-5	Organic compounds	Organic oxygen compounds	Organooxygen compounds	Carbohydrates and carbohydrate conjugates
neg_2149	GDP-L-fucose	1036.71	941.602	976.706	837.3	913.716	976.909	-0.115362	0.206089	1.31237	unchanged	-44.2055	C16H25N5O15P2	634.054	2.3075	C00325	Fructose and mannose metabolism(ko00051);;Amino sugar and nucleotide sugar metabolism(ko00520);;O-Antigen nucleotide sugar biosynthesis(ko00541);;Metabolic pathways(ko01100);;Biosynthesis of nucleotide sugars(ko01250)	--	--	--	--	HMDB0001095	15839-70-0	Organic compounds	Nucleosides, nucleotides, and analogues	Purine nucleotides	Purine nucleotide sugars
neg_2151	XDP	50.1616	165.617	179.745	133.509	127.822	150.653	0.0588232	0.9066	0.144102	unchanged	14.9741	C10H14N4O12P2	887.023	2.3075	C01337	Nucleotide metabolism(ko01232)	--	--	--	--	--	--	--	--	--	--
neg_2155	Guanosine triphosphate	404.958	301.832	384.522	377.853	342.047	462.035	0.115086	0.560046	0.671916	unchanged	45.4274	C10H16N5O14P3	543.989	2.32195	--	--	--	--	--	--	HMDB0001273	1986-01-01	Organic compounds	Nucleosides, nucleotides, and analogues	Purine nucleotides	Purine ribonucleotides
neg_2157	Azathioprine	166.911	159.422	157.569	133.163	154.191	146.194	-0.158523	0.094165	1.67948	unchanged	13.7901	C9H7N7O2S	312.011	2.3364	C06837	Drug metabolism - other enzymes(ko00983)	--	--	--	--	HMDB0015128	446-86-6	Organic compounds	Organosulfur compounds	Thioethers	Aryl thioethers
neg_2171	ensulizole	181.993	199.069	739.282	147.083	146.108	171.139	-1.27072	0.354526	1.11519	unchanged	-2.80347	C13H10N2O3S	273.033	2.39322	--	--	--	--	--	--	--	--	--	--	--	--
neg_2177	L-Arginine phosphate	576.7	4.14e-07	17.3165	78.866	4.14e-07	4.14e-07	-2.91303	0.460932	0.903217	unchanged	-0.210503	C6H15N4O5P	299.076	2.4291	C05945	Arginine and proline metabolism(ko00330)	--	--	--	--	HMDB0029438	1189-11-3	Organic compounds	Organic acids and derivatives	Carboxylic acids and derivatives	Amino acids, peptides, and analogues
neg_2193	sn-glycerol-1-phosphate	1623.07	1514.58	1336.5	1355.9	1358.42	1401.86	-0.120309	0.287928	1.26541	unchanged	7.24281	C3H9O6P	206.972	2.5153	--	--	--	--	--	--	--	--	--	--	--	--
neg_2199	2-thiophenemethanol	104.229	134.963	79.0243	74.8304	82.0536	91.3332	-0.358408	0.283423	1.25133	unchanged	-10.9844	C5H6OS	134.987	2.52968	--	--	--	--	--	--	HMDB0032993	636-72-6	Organic compounds	Organoheterocyclic compounds	Heteroaromatic compounds	--
neg_2203	N-Isopropylammelide	1001.11	4.14e-07	4.14e-07	4.14e-07	4.14e-07	4.14e-07	-29.5849	0.42265	0.979674	unchanged	0.981044	C6H10N4O2	191.055	2.52968	C06553	Atrazine degradation(ko00791);;Metabolic pathways(ko01100);;Microbial metabolism in diverse environments(ko01120)	--	--	--	--	--	--	--	--	--	--
neg_2206	Chlorogenic Acid	3997.31	4.14e-07	4.14e-07	4.14e-07	4.14e-07	4.14e-07	-31.5823	0.42265	0.979674	unchanged	-5.30571	C16H18O9	353.086	2.52968	C00852	Biosynthesis of secondary metabolites(ko01110)	--	--	--	--	HMDB0003164	202650-88-2	Organic compounds	Organic oxygen compounds	Organooxygen compounds	Alcohols and polyols
neg_2212	PA(16:1(9Z)/16:1(9Z))	437.808	505.448	401.372	424.535	440.393	402.018	-0.0858519	0.493199	0.823037	unchanged	21.5766	C35H65O8P	665.43	2.54403	--	--	LMGP10010969	Glycerophospholipids [GP]	Glycerophosphates [GP10]	Diacylglycerophosphates [GP1001]	--	--	--	--	--	--
neg_2235	(1E,3E)-4-Hydroxybuta-1,3-diene-1,2,4-tricarboxylate	94.801	73.9539	75.4981	67.2472	71.097	83.4414	-0.13921	0.422202	0.886625	unchanged	-8.15849	C7H6O7	222.984	2.60883	C04324	Benzoate degradation(ko00362);;Metabolic pathways(ko01100);;Microbial metabolism in diverse environments(ko01120)	--	--	--	--	--	--	--	--	--	--
neg_2236	trans,trans-Farnesyl phosphate	264.558	330.351	309.415	284.858	264.554	314.157	-0.0665274	0.606372	0.6028	unchanged	-11.8397	C15H27O4P	323.136	2.61602	C20121	Terpenoid backbone biosynthesis(ko00900);;Biosynthesis of secondary metabolites(ko01110)	--	--	--	--	--	--	--	--	--	--
neg_2250	Benzoic acid	1418.06	1725.52	1638.15	1455.64	2587.73	1751.08	0.277142	0.426606	0.988635	unchanged	-4.65136	C7H6O2	121.029	2.76613	C00180	Benzoate degradation(ko00362);;Dioxin degradation(ko00621);;Toluene degradation(ko00623);;Aminobenzoate degradation(ko00627);;Biosynthesis of various alkaloids(ko00996);;Metabolic pathways(ko01100);;Biosynthesis of secondary metabolites(ko01110);;Microbial metabolism in diverse environments(ko01120);;Degradation of aromatic compounds(ko01220)	--	--	--	--	HMDB0001870	65-85-0	Organic compounds	Benzenoids	Benzene and substituted derivatives	Benzoic acids and derivatives
neg_2251	Phthalate	2430.43	2777.95	2897.98	2480.91	4320.03	2923.65	0.262583	0.435148	0.97575	unchanged	-3.50937	C8H6O4	165.019	2.76613	C01606	Polycyclic aromatic hydrocarbon degradation(ko00624);;Metabolic pathways(ko01100);;Microbial metabolism in diverse environments(ko01120);;Degradation of aromatic compounds(ko01220);;ABC transporters(ko02010)	--	--	--	--	HMDB0002107	88-99-3	Organic compounds	Benzenoids	Benzene and substituted derivatives	Benzoic acids and derivatives
neg_2265	3-Methyl-4-octanolide	925.713	912.086	900.607	864.228	894.45	866.482	-0.0609317	0.0397769	1.83089	down	32.0745	C9H16O2	311.233	2.92422	--	--	--	--	--	--	--	--	--	--	--	--
neg_2268	N-Heptanoylhomoserine lactone	525.249	550.041	485.81	524.315	521.645	457.562	-0.0542174	0.541585	0.715562	unchanged	-4.42774	C11H19NO3	258.134	2.93143	C11844	Quorum sensing(ko02024)	LMFA08030006	Fatty Acyls [FA]	Fatty amides [FA08]	Fatty acyl homoserine lactones [FA0803]	--	--	--	--	--	--
neg_2281	6,8a-Seco-6,8a-deoxy-5-oxoavermectin ''1b'' aglycone	166.229	282.183	309.58	301.733	288.172	236.181	0.12411	0.672409	0.492868	unchanged	-39.071	C33H46O7	553.295	2.93868	C11961	Biosynthesis of 12-, 14- and 16-membered macrolides(ko00522);;Metabolic pathways(ko01100);;Biosynthesis of secondary metabolites(ko01110)	--	--	--	--	--	--	--	--	--	--
neg_2299	1,8-Diazacyclotetradecane-2,9-dione	894.043	855.186	862.607	952.962	988.728	796.033	0.067912	0.554132	0.715957	unchanged	-3.65348	C12H22N2O2	271.166	2.95318	C04277	Caprolactam degradation(ko00930);;Microbial metabolism in diverse environments(ko01120)	--	--	--	--	HMDB0033567	295-17-0	Organic compounds	Hydrocarbons	Saturated hydrocarbons	Cycloalkanes
neg_2300	Dextrorphan	38.7974	60.2434	44.4377	91.186	61.3556	39.3152	0.419195	0.403604	0.932917	unchanged	7.4003	C17H23NO	559.358	2.95318	--	--	--	--	--	--	HMDB0060552	--	Organic compounds	Alkaloids and derivatives	Morphinans	--
neg_2314	Ubiquinone-9	30618.8	28295.3	31204.3	31730.5	33743.8	29796.1	0.0802088	0.303975	1.13737	unchanged	8.17384	C54H82O4	839.629	3.01808	C01967	--	--	--	--	--	HMDB0006707	303-97-9	Organic compounds	Lipids and lipid-like molecules	Prenol lipids	Quinone and hydroquinone lipids
neg_2316	Ubiquinone 4	180.611	139.45	206.255	200.6	257.652	204.216	0.331919	0.165955	1.44599	unchanged	1.35313	C29H42O4	907.611	3.01808	--	--	--	--	--	--	HMDB0006710	4370-62-1	Organic compounds	Lipids and lipid-like molecules	Prenol lipids	Quinone and hydroquinone lipids
neg_2326	Estradiol valerate	8935.59	10579.7	10221.7	9448.23	9698.56	10064	-0.0257575	0.766483	0.351299	unchanged	18.4443	C23H32O3	401.24	3.03252	C12859	--	LMST02010039	Sterol Lipids [ST]	Steroids [ST02]	C18 steroids (estrogens) and derivatives [ST0201]	HMDB0251966	--	Organic compounds	Lipids and lipid-like molecules	Steroids and steroid derivatives	Steroid esters
neg_2341	Gibberellin A53 aldehyde	132.63	128.907	163.487	174.907	200.234	163.917	0.342898	0.0685412	1.72295	unchanged	-19.0484	C20H28O4	353.167	3.06778	C11905	Diterpenoid biosynthesis(ko00904)	LMPR0104170029	Prenol Lipids [PR]	Isoprenoids [PR01]	C20 isoprenoids (diterpenes) [PR0104]	--	--	--	--	--	--
neg_2343	Gibberellin A37 open lactone	49.162	46.122	42.8572	56.6505	54.1458	51.2122	0.229925	0.0306567	1.86365	up	5.68653	C20H28O6	399.16	3.06778	C11859	Diterpenoid biosynthesis(ko00904);;Metabolic pathways(ko01100);;Biosynthesis of secondary metabolites(ko01110)	--	--	--	--	--	--	--	--	--	--
neg_2352	Bursehernin	170.075	173.468	186.523	221.169	234.91	182.064	0.267705	0.140836	1.61442	unchanged	4.61583	C21H22O6	415.138	3.07502	C21183	Biosynthesis of various plant secondary metabolites(ko00999);;Metabolic pathways(ko01100);;Biosynthesis of secondary metabolites(ko01110)	--	--	--	--	--	--	--	--	--	--
neg_2353	Phosphoribosyl formamidocarboxamide	158.256	137.04	125.162	141.295	163.466	111.587	-0.0141726	0.943181	0.0788535	unchanged	-9.01401	C10H15N4O9P	411.053	3.07502	--	--	--	--	--	--	HMDB0001439	13018-54-7	Organic compounds	Nucleosides, nucleotides, and analogues	Imidazole ribonucleosides and ribonucleotides	1-ribosyl-imidazolecarboxamides
neg_2355	Deoxyloganin	39.7317	30.659	25.8991	34.6353	39.642	25.6294	0.0531976	0.844646	0.228967	unchanged	8.83982	C17H26O9	419.159	3.07502	C06071	Metabolic pathways(ko01100);;Biosynthesis of secondary metabolites(ko01110)	LMPR0102070005	Prenol Lipids [PR]	Isoprenoids [PR01]	C10 isoprenoids (monoterpenes) [PR0102]	HMDB0251007	--	Organic compounds	Lipids and lipid-like molecules	Prenol lipids	Terpene glycosides
neg_2361	Germacrene A acid	38.1239	80.7807	44.2286	49.3913	47.8461	43.1657	-0.216476	0.628034	0.610305	unchanged	14.4251	C15H22O2	513.329	3.11108	C19678	Sesquiterpenoid and triterpenoid biosynthesis(ko00909);;Biosynthesis of secondary metabolites(ko01110)	--	--	--	--	--	--	--	--	--	--
neg_2362	3alpha,7alpha,12alpha-Trihydroxy-5beta-cholestan-26-al	17.4355	7.82137	20.1088	32.5146	22.5268	6.11025	0.430789	0.583474	0.622681	unchanged	-21.305	C27H46O4	867.653	3.12548	C01301	Metabolic pathways(ko01100)	LMST04030164	Sterol Lipids [ST]	Bile acids and derivatives [ST04]	C27 bile acids, alcohols, and derivatives [ST0403]	--	--	--	--	--	--
neg_2367	12alpha,13alpha-Dihydroxyfumitremorgin C	282.018	286.345	233.898	232.269	220.434	224.535	-0.24441	0.126025	1.70812	unchanged	1.78071	C22H25N3O5	456.178	3.19035	C20605	Staurosporine biosynthesis(ko00404);;Metabolic pathways(ko01100);;Biosynthesis of secondary metabolites(ko01110)	--	--	--	--	--	--	--	--	--	--
neg_2383	piericidin A	2685.39	3192.44	2562.16	2487.69	2447.18	2705.78	-0.143547	0.301722	1.18839	unchanged	-15.6917	C25H37NO4	436.219	3.19757	--	--	--	--	--	--	--	--	--	--	--	--
neg_2390	Spirilloxanthin	2563.14	2470.84	2534.32	2634.66	2633.59	2314.09	0.00267283	0.969571	0.0346539	unchanged	5.86508	C42H60O2	641.456	3.19757	C15881	Carotenoid biosynthesis(ko00906);;Metabolic pathways(ko01100);;Biosynthesis of secondary metabolites(ko01110)	LMPR01070122	Prenol Lipids [PR]	Isoprenoids [PR01]	C40 isoprenoids (tetraterpenes) [PR0107]	HMDB0258426	--	Organic compounds	Lipids and lipid-like molecules	Prenol lipids	Tetraterpenoids
neg_2400	PC(16:0/0:0)	74.9267	202.25	85.4204	141.427	68.7356	85.2798	-0.295491	0.661506	0.550364	unchanged	29.3754	C24H50NO7P	530.316	3.2265	--	--	LMGP01050018	Glycerophospholipids [GP]	Glycerophosphocholines [GP01]	Monoacylglycerophosphocholines [GP0105]	HMDB0010382	17364-16-8	Organic compounds	Lipids and lipid-like molecules	Glycerophospholipids	Glycerophosphocholines
neg_2407	PA(16:1(9Z)/18:1(9Z))	646.645	723.976	554.075	706.905	629.949	625.592	0.0280233	0.835661	0.210105	unchanged	-4.10424	C37H69O8P	707.44	3.25535	--	--	LMGP10010903	Glycerophospholipids [GP]	Glycerophosphates [GP10]	Diacylglycerophosphates [GP1001]	--	--	--	--	--	--
neg_2409	Avermectin A1b monosaccharide	118.305	143.381	91.8529	140.038	138.661	114.286	0.152606	0.494704	0.769737	unchanged	-7.12594	C41H60O11	727.401	3.25535	C11966	Biosynthesis of 12-, 14- and 16-membered macrolides(ko00522);;Metabolic pathways(ko01100);;Biosynthesis of secondary metabolites(ko01110)	--	--	--	--	--	--	--	--	--	--
neg_2416	4-Hydroxybenzaldehyde	215.74	240.632	190.326	179.284	211.91	187.56	-0.160141	0.274595	1.18022	unchanged	-5.87571	C7H6O2	121.029	3.27707	C00633	Bisphenol degradation(ko00363);;Toluene degradation(ko00623);;Aminobenzoate degradation(ko00627);;Metabolic pathways(ko01100);;Microbial metabolism in diverse environments(ko01120)	--	--	--	--	HMDB0011718	123-08-0	Organic compounds	Organic oxygen compounds	Organooxygen compounds	Carbonyl compounds
neg_2417	5-Hydroxyferulate	3982.29	3703.45	3358.79	3206.38	3664.68	3285.28	-0.120951	0.269657	1.1728	unchanged	-1.89434	C10H10O5	209.045	3.27707	C05619	Metabolic pathways(ko01100);;Biosynthesis of secondary metabolites(ko01110)	--	--	--	--	HMDB0035484	110642-42-7	Organic compounds	Phenylpropanoids and polyketides	Cinnamic acids and derivatives	Hydroxycinnamic acids and derivatives
neg_2419	mercaptosuccinate	426.101	348.066	339.916	355.501	350.437	335.496	-0.0972866	0.472991	0.872503	unchanged	-18.4613	C4H4O4S-2	354.974	3.27707	--	--	--	--	--	--	HMDB0254466	--	Organic compounds	Lipids and lipid-like molecules	Fatty Acyls	Fatty acids and conjugates
neg_2421	Rutin	554.599	4.14e-07	4.14e-07	4.14e-07	4.14e-07	4.14e-07	-28.7328	0.42265	0.979674	unchanged	-7.81329	C27H30O16	609.141	3.30597	C05625	Metabolic pathways(ko01100);;Biosynthesis of secondary metabolites(ko01110)	LMPK12112098	Polyketides [PK]	Flavonoids [PK12]	Flavones and Flavonols [PK1211]	HMDB0003249	153-18-4	Organic compounds	Phenylpropanoids and polyketides	Flavonoids	Flavonoid glycosides
neg_2447	Hygrine	145.94	184.926	164.153	186.698	184.544	143.922	0.0575499	0.727384	0.385794	unchanged	-5.22374	C8H15NO	327.227	3.4062	C06179	Metabolic pathways(ko01100)	--	--	--	--	HMDB0302902	--	Organic compounds	Alkaloids and derivatives	--	--
neg_2450	Desoxycorticosterone acetate	43103.8	47567	42900.2	46924	48005.5	43015.2	0.0464836	0.534649	0.693467	unchanged	-9.69219	C23H32O4	371.219	3.4062	--	--	--	--	--	--	--	--	--	--	--	--
neg_2453	10-Deacetyl-2-debenzoylbaccatin III	231.128	265.325	248.324	277.502	285.613	229.963	0.0906554	0.476126	0.810233	unchanged	-14.1301	C22H32O9	439.191	3.4062	C11899	Diterpenoid biosynthesis(ko00904);;Metabolic pathways(ko01100);;Biosynthesis of secondary metabolites(ko01110)	--	--	--	--	--	--	--	--	--	--
neg_2455	1,3,5(10)-Estratrien-3,17.beta.-diol 17-glucosiduronate	592.359	416.068	350.148	428.877	399.611	380.166	-0.168692	0.563147	0.714182	unchanged	-7.07329	C24H32O8	469.181	3.4062	--	--	--	--	--	--	--	--	--	--	--	--
neg_2464	(3S,2'S)-4-Ketomyxol 2'-alpha-L-fucoside	108.752	101.133	98.0188	125.462	138.031	87.3485	0.18834	0.448174	0.914158	unchanged	-18.7019	C46H64O8	765.421	3.4062	C15942	Carotenoid biosynthesis(ko00906);;Biosynthesis of secondary metabolites(ko01110)	--	--	--	--	--	--	--	--	--	--
neg_2475	6-Oxocampestanol	854.631	944.047	757.421	812.091	858.06	811.163	-0.0428397	0.694587	0.479578	unchanged	-20.4753	C28H48O2	451.326	3.42795	C15789	Metabolic pathways(ko01100);;Biosynthesis of secondary metabolites(ko01110)	LMST01030133	Sterol Lipids [ST]	Sterols [ST01]	Ergosterols and C24-methyl derivatives [ST0103]	HMDB0304234	--	Organic compounds	Lipids and lipid-like molecules	Steroids and steroid derivatives	Ergostane steroids
neg_2490	12-Oxo-2,3-dinor-10,15-phytodienoic acid	80.3589	109.293	121.918	131.952	130.005	96.1327	0.200764	0.411628	0.904473	unchanged	27.3566	C16H24O3	573.358	3.4425	--	--	--	--	--	--	HMDB0032090	197247-23-7	Organic compounds	Lipids and lipid-like molecules	Fatty Acyls	Eicosanoids
neg_2495	PS(18:1(11Z)/16:1(9Z))	1190.76	1799.84	1620.83	1682.33	1566.5	1454.46	0.0284565	0.885383	0.155374	unchanged	0.930308	C40H74NO10P	758.498	3.43523	--	--	--	--	--	--	HMDB0112271	--	Organic compounds	Lipids and lipid-like molecules	Glycerophospholipids	Glycerophosphoserines
neg_2496	Mycolactone	962.488	849.503	1096	1102.35	1287.87	1114.46	0.269254	0.101495	1.6265	unchanged	15.127	C44H70O9	763.488	3.43523	C12151	Type I polyketide structures(ko01052)	--	--	--	--	HMDB0254969	--	Organic compounds	Lipids and lipid-like molecules	Prenol lipids	Terpene lactones
neg_2505	Avermectin B1b	474.995	488.129	537.171	560.768	600.814	512.913	0.15848	0.146596	1.49265	unchanged	2.90865	C47H70O14	857.472	3.43523	C11967	Biosynthesis of 12-, 14- and 16-membered macrolides(ko00522);;Metabolic pathways(ko01100);;Biosynthesis of secondary metabolites(ko01110)	LMPK04000020	Polyketides [PK]	Macrolides and lactone polyketides [PK04]	--	--	--	--	--	--	--
neg_2516	PE(19:0/17:0)	1039.98	1048.1	987.417	1050.14	1106.98	984.05	0.030483	0.623993	0.578607	unchanged	1.4251	C41H82NO8P	768.554	3.46423	--	--	LMGP02010772	Glycerophospholipids [GP]	Glycerophosphoethanolamines [GP02]	Diacylglycerophosphoethanolamines [GP0201]	--	--	--	--	--	--
neg_2519	Kaempferol 3-O-glucuronide	579.641	4.14e-07	4.14e-07	4.14e-07	4.14e-07	4.14e-07	-28.7965	0.42265	0.979674	unchanged	-5.47756	C21H18O12	461.07	3.47867	--	--	--	--	--	--	HMDB0029500	22688-78-4	Organic compounds	Phenylpropanoids and polyketides	Flavonoids	Flavonoid glycosides
neg_2535	3-Oxo-7,8-dihydro-alpha-ionol	61.781	105.388	34.4657	46.4436	36.8372	31.881	-0.808084	0.296024	1.25705	unchanged	-45.9494	C13H22O2	465.303	3.54378	--	--	--	--	--	--	--	--	--	--	--	--
neg_2539	9alpha-Hydroxyandrosta-1,4-diene-3,17-dione	95.2042	75.2197	103.942	84.1514	83.0565	84.8174	-0.122531	0.473517	0.867497	unchanged	-23.2518	C19H24O3	659.345	3.53652	C14909	Steroid degradation(ko00984);;Metabolic pathways(ko01100);;Microbial metabolism in diverse environments(ko01120)	--	--	--	--	--	--	--	--	--	--
neg_2540	9-cis-10'-Apo-beta-carotenal	105.289	110.378	82.1318	82.9107	101.548	76.025	-0.193143	0.343534	1.03316	unchanged	22.5262	C27H36O	751.563	3.54378	C20692	Carotenoid biosynthesis(ko00906);;Biosynthesis of secondary metabolites(ko01110)	--	--	--	--	--	--	--	--	--	--
neg_2543	Fumigaclavine B	24.1176	59.6404	30.2457	36.1252	22.3421	22.2708	-0.497758	0.42712	0.955558	unchanged	2.86958	C16H20N2O	511.309	3.55105	C20437	Indole alkaloid biosynthesis(ko00901);;Metabolic pathways(ko01100);;Biosynthesis of secondary metabolites(ko01110)	--	--	--	--	HMDB0030201	6879-93-2	Organic compounds	Organic acids and derivatives	Carboxylic acids and derivatives	Amino acids, peptides, and analogues
neg_2562	I-Urobilinogen	724.582	643.298	748.427	646.096	721.848	700.369	-0.0330931	0.704843	0.399924	unchanged	-13.759	C33H44N4O6	627.287	3.58012	C05790	Porphyrin metabolism(ko00860)	--	--	--	--	HMDB0001898	14684-37-8	Organic compounds	Organoheterocyclic compounds	Tetrapyrroles and derivatives	Bilirubins
neg_2584	HU210	488.448	546.504	509.772	499.57	492.298	450.804	-0.0986063	0.210217	1.33151	unchanged	12.1888	C25H40O3	387.295	3.60198	--	--	--	--	--	--	--	--	--	--	--	--
neg_2609	Dimethyl sulfoxide	264.312	262.522	314.705	273.334	313.115	328.122	0.120067	0.361748	1.03981	unchanged	17.6843	C2H6OS	112.985	3.62358	C11143	Sulfur metabolism(ko00920);;Metabolic pathways(ko01100)	--	--	--	--	HMDB0002151	67-68-5	Organic compounds	Organosulfur compounds	Sulfoxides	--
neg_2612	4-Sulfobenzyl alcohol	74.6134	59.4981	80.43	70.2947	80.6333	77.6849	0.0916505	0.549607	0.735352	unchanged	-0.429441	C7H8O4S	222.984	3.61637	C06678	Toluene degradation(ko00623);;Microbial metabolism in diverse environments(ko01120);;Degradation of aromatic compounds(ko01220)	--	--	--	--	--	--	--	--	--	--
neg_2613	4-Sulfolactone	234.456	193.71	193.212	191.398	201.185	166.652	-0.15202	0.297099	1.13604	unchanged	-2.46707	C6H6O7S	256.952	3.62358	C06676	Aminobenzoate degradation(ko00627);;Microbial metabolism in diverse environments(ko01120)	--	--	--	--	--	--	--	--	--	--
neg_2622	PC(20:2(11Z,14Z)/P-18:1(9Z))	529.958	481.942	511.467	590.522	615.778	502.213	0.165478	0.20746	1.40234	unchanged	-1.08135	C46H86NO7P	840.612	3.62358	--	--	--	--	--	--	HMDB0008360	--	Organic compounds	Lipids and lipid-like molecules	Glycerophospholipids	Glycerophosphocholines
neg_2652	1,3-Dicaffeoylquinic acid	15490.7	4.14e-07	4.14e-07	4.14e-07	4.14e-07	4.14e-07	-33.5366	0.42265	0.979674	unchanged	-5.34728	C25H24O12	515.117	3.68173	C10445	--	--	--	--	--	HMDB0029279	19870-46-3	Organic compounds	Organic oxygen compounds	Organooxygen compounds	Alcohols and polyols
neg_2653	dTDP-4-deoxy-4-thio-alpha-D-digitoxose	922.708	4.14e-07	4.14e-07	4.14e-07	4.14e-07	4.14e-07	-29.4672	0.42265	0.979674	unchanged	-6.20441	C16H26N2O13P2S	569.034	3.68173	C21349	Polyketide sugar unit biosynthesis(ko00523);;Biosynthesis of enediyne antibiotics(ko01059);;Biosynthesis of secondary metabolites(ko01110)	--	--	--	--	--	--	--	--	--	--
neg_2663	Arachidonoyl dopamine	50.4684	42.2509	51.4768	56.0169	64.5948	49.2357	0.236208	0.194191	1.39121	unchanged	33.7812	C28H41NO3	937.661	3.70347	C12271	--	--	--	--	--	--	--	--	--	--	--
neg_2665	PC(14:0/22:1(13Z))	238.291	241.121	213.623	201.178	237.721	198.341	-0.121093	0.301341	1.11646	unchanged	25.1089	C44H86NO8P	822.598	3.71072	--	--	LMGP01012129	Glycerophospholipids [GP]	Glycerophosphocholines [GP01]	Diacylglycerophosphocholines [GP0101]	HMDB0007887	--	Organic compounds	Lipids and lipid-like molecules	Glycerophospholipids	Glycerophosphocholines
neg_2668	PC(20:3(5Z,8Z,11Z)/P-18:1(11Z))	47.8916	40.6377	65.1742	50.4345	60.3211	32.8036	-0.0985041	0.771029	0.326317	unchanged	-4.45777	C46H84NO7P	838.593	3.7316	--	--	--	--	--	--	HMDB0008392	--	Organic compounds	Lipids and lipid-like molecules	Glycerophospholipids	Glycerophosphocholines
neg_2671	Terfenadine	709.862	828.637	755.137	827.115	810.239	720.071	0.0395753	0.680581	0.452623	unchanged	32.4007	C32H41NO2	470.322	3.73885	C07463	--	--	--	--	--	HMDB0014486	50679-08-8	Organic compounds	Benzenoids	Benzene and substituted derivatives	Diphenylmethanes
neg_2680	CDP-DG(18:0/22:3(10Z,13Z,16Z))	72.6369	47.1994	62.9103	64.876	70.8522	42.5498	-0.0357164	0.90216	0.140358	unchanged	30.1326	C52H91N3O15P2	1080.6	3.74612	--	--	LMGP13010019	Glycerophospholipids [GP]	CDP-Glycerols [GP13]	CDP-diacylglycerols [GP1301]	HMDB0006984	--	Organic compounds	Lipids and lipid-like molecules	Glycerophospholipids	CDP-glycerols
neg_2685	3-Acetyl-11-keto-.beta.-boswellic acid	38475.8	44437.1	38637.3	43524.8	42653.4	37908.2	0.0297926	0.763739	0.324857	unchanged	14.0432	C32H48O5	511.35	3.74612	--	--	--	--	--	--	--	--	--	--	--	--
neg_2703	1'-Hydroxy-gamma-carotene glucoside	100.031	221.346	53.0061	74.1802	60.1307	55.7143	-0.978322	0.344886	1.15784	unchanged	13.9357	C46H68O6	737.486	3.76068	C15861	Carotenoid biosynthesis(ko00906);;Biosynthesis of secondary metabolites(ko01110)	LMPR01070538	Prenol Lipids [PR]	Isoprenoids [PR01]	C40 isoprenoids (tetraterpenes) [PR0107]	--	--	--	--	--	--
neg_2704	PC(18:2(9Z,12Z)/18:4(6Z,9Z,12Z,15Z))	74.3496	55.3429	50.8005	85.8808	93.8092	61.4834	0.418128	0.176163	1.40504	unchanged	39.6792	C44H76NO8P	776.554	3.76068	--	--	LMGP01011627	Glycerophospholipids [GP]	Glycerophosphocholines [GP01]	Diacylglycerophosphocholines [GP0101]	HMDB0008142	--	Organic compounds	Lipids and lipid-like molecules	Glycerophospholipids	Glycerophosphocholines
neg_2709	Solasodine	487.353	507.081	448.934	451.097	467.395	491.481	-0.0337713	0.622932	0.561441	unchanged	-18.5362	C27H43NO2	412.314	3.78247	C10822	--	LMST01150004	Sterol Lipids [ST]	Sterols [ST01]	Solanidines and alkaloid derivatives [ST0115]	HMDB0035282	126-17-0	Organic compounds	Lipids and lipid-like molecules	Steroids and steroid derivatives	Steroidal alkaloids
neg_2738	9-Hydroxy-12-oxo-15(Z)-octadecenoic acid	39.352	22.7501	24.9922	54.8273	35.3296	24.4335	0.395836	0.434901	0.859405	unchanged	-26.7972	C18H32O4	669.442	3.84792	C21924	alpha-Linolenic acid metabolism(ko00592);;Biosynthesis of secondary metabolites(ko01110)	--	--	--	--	--	--	--	--	--	--
neg_2741	PC(P-16_0_18_4(6Z,9Z,12Z,15Z))	979.257	998.015	916.597	1062.61	1107.72	965.635	0.11591	0.188893	1.39787	unchanged	3.24323	C42H76NO7P	782.537	3.84792	--	--	--	--	--	--	--	--	--	--	--	--
neg_2751	PA(12:0/16:0)	53093.1	62846	59478.3	56299.8	54380.4	59739.8	-0.0416968	0.643664	0.550554	unchanged	46.7103	C31H61O8P	627.407	3.8552	--	--	LMGP10010944	Glycerophospholipids [GP]	Glycerophosphates [GP10]	Diacylglycerophosphates [GP1001]	--	--	--	--	--	--
neg_2753	globomycin	927.522	908.467	815.573	847.688	887.502	849.178	-0.037031	0.593964	0.632254	unchanged	41.3722	C32H57N5O9	654.435	3.8552	C01700	--	--	--	--	--	--	--	--	--	--	--
neg_2776	Neomethymycin	200.935	265.725	222.204	299.163	249.156	206.404	0.131729	0.544733	0.657908	unchanged	17.8512	C25H43NO7	468.305	3.91337	C11995	Biosynthesis of 12-, 14- and 16-membered macrolides(ko00522);;Biosynthesis of secondary metabolites(ko01110)	LMPK04000036	Polyketides [PK]	Macrolides and lactone polyketides [PK04]	--	--	--	--	--	--	--
neg_2785	Glucoselysine	145.51	300.657	214.972	209.614	198.92	208.256	-0.100174	0.773399	0.368008	unchanged	36.3182	C12H24N2O7	343.139	3.92063	C20978	Phosphotransferase system (PTS)(ko02060)	--	--	--	--	--	--	--	--	--	--
neg_2789	PE(16:0/17:0)	42.4981	54.3682	39.1536	47.7164	33.7558	36.9735	-0.199593	0.402403	0.9724	unchanged	-0.050379	C38H76NO8P	726.505	3.92063	--	--	LMGP02011227	Glycerophospholipids [GP]	Glycerophosphoethanolamines [GP02]	Diacylglycerophosphoethanolamines [GP0201]	--	--	--	--	--	--
neg_2791	PE(14:0/0:0)	27.16	27.9697	34.6115	49.373	52.6975	31.4897	0.573648	0.145754	1.58245	unchanged	-38.5476	C19H40NO7P	909.49	3.92063	--	--	LMGP02050003	Glycerophospholipids [GP]	Glycerophosphoethanolamines [GP02]	Monoacylglycerophosphoethanolamines [GP0205]	--	--	--	--	--	--
neg_2804	PC(o-18:1(11Z)/18:2(9Z,12Z))	478.512	498.918	488.355	470.798	498.805	461.303	-0.0347448	0.42725	0.895868	unchanged	2.45283	C44H84NO7P	790.575	3.96418	--	--	LMGP01020262	Glycerophospholipids [GP]	Glycerophosphocholines [GP01]	1-alkyl,2-acylglycerophosphocholines [GP0102]	HMDB0013425	--	Organic compounds	Lipids and lipid-like molecules	Glycerophospholipids	Glycerophosphocholines
neg_2807	3-Hexaprenyl-4-hydroxybenzoic acid	226.328	187.483	203.579	233.539	255.217	212.691	0.184153	0.168503	1.42362	unchanged	3.06964	C37H54O3	591.407	3.97145	C13425	--	LMPR02010045	Prenol Lipids [PR]	Quinones and hydroquinones [PR02]	Ubiquinones [PR0201]	HMDB0006816	65848-03-5	Organic compounds	Lipids and lipid-like molecules	Prenol lipids	Polyprenylphenols
neg_2810	Bacilysin	5.51613	227.308	21.4334	4.14e-07	4.14e-07	4.14e-07	-27.6077	0.357239	1.13079	unchanged	-15.2627	C12H18N2O5	305.087	3.97872	C20942	Biosynthesis of various antibiotics(ko00998);;Metabolic pathways(ko01100);;Biosynthesis of secondary metabolites(ko01110)	--	--	--	--	--	--	--	--	--	--
neg_2813	beta-Citraurin	161.285	171.861	159.282	175.365	166.22	135.709	-0.0450369	0.721692	0.458776	unchanged	31.6758	C30H40O2	863.626	3.97872	C20894	Biosynthesis of various plant secondary metabolites(ko00999);;Metabolic pathways(ko01100);;Biosynthesis of secondary metabolites(ko01110)	--	--	--	--	HMDB0035091	650-69-1	Organic compounds	Lipids and lipid-like molecules	Prenol lipids	Triterpenoids
neg_2820	PC(14:1(9Z)/22:0)	2894.29	2952.96	2820.02	3182.39	3112.27	2748.97	0.0613233	0.452344	0.875738	unchanged	-18.6973	C44H86NO8P	822.564	3.986	--	--	LMGP01011404	Glycerophospholipids [GP]	Glycerophosphocholines [GP01]	Diacylglycerophosphocholines [GP0101]	HMDB0007919	--	Organic compounds	Lipids and lipid-like molecules	Glycerophospholipids	Glycerophosphocholines
neg_2829	3-Deoxy-D-manno-octulosonate	1051.94	1542.14	358.055	320.724	375.341	414.589	-1.41035	0.215235	1.46745	unchanged	-4.28636	C8H14O8	237.061	4.02245	C01187	Lipopolysaccharide biosynthesis(ko00540);;Metabolic pathways(ko01100);;Biosynthesis of nucleotide sugars(ko01250)	--	--	--	--	HMDB0304125	--	Organic compounds	Organic oxygen compounds	Organooxygen compounds	Carbohydrates and carbohydrate conjugates
neg_2830	dIMP	225.493	243.195	59.0631	65.807	71.9482	76.2828	-1.30199	0.216265	1.46651	unchanged	7.45737	C10H13N4O7P	353.029	4.01515	C06196	Purine metabolism(ko00230);;Nucleotide metabolism(ko01232)	--	--	--	--	HMDB0006555	3393-18-8	Organic compounds	Nucleosides, nucleotides, and analogues	Purine nucleotides	Purine deoxyribonucleotides
neg_2838	Glycolithocholic acid	84.8666	83.739	67.8454	84.4825	96.5635	77.1802	0.127094	0.409324	0.923954	unchanged	39.9011	C26H43NO4	468.306	4.0443	C15557	--	LMST05030009	Sterol Lipids [ST]	Steroid conjugates [ST05]	Glycine conjugates [ST0503]	HMDB0000698	474-74-8	Organic compounds	Lipids and lipid-like molecules	Steroids and steroid derivatives	Bile acids, alcohols and derivatives
neg_2847	2-octaprenyl-6-hydroxyphenol	185.476	127.446	157.268	178.355	150.044	102.297	-0.126573	0.662341	0.525682	unchanged	-24.3874	C46H70O2	689.491	4.0516	C05811	--	--	--	--	--	HMDB0304113	--	Organic compounds	Lipids and lipid-like molecules	Prenol lipids	Polyprenylphenols
neg_2875	Corticosterone	19.8907	20.5887	46.1368	25.3307	23.3382	4.14e-07	-0.831636	0.346518	1.03693	unchanged	-11.2622	C21H30O4	345.203	4.08685	C02140	Metabolic pathways(ko01100)	LMST02030186	Sterol Lipids [ST]	Steroids [ST02]	C21 steroids (gluco/mineralocorticoids, progestogins) and derivatives [ST0203]	HMDB0001547	50-22-6	Organic compounds	Lipids and lipid-like molecules	Steroids and steroid derivatives	Hydroxysteroids
neg_2881	Pregnenolone	14700.4	17668.7	14783.5	13946.9	14990.7	15032	-0.100832	0.394797	0.993747	unchanged	23.1797	C21H32O2	677.493	4.09398	C01953	Metabolic pathways(ko01100)	LMST02030088	Sterol Lipids [ST]	Steroids [ST02]	C21 steroids (gluco/mineralocorticoids, progestogins) and derivatives [ST0203]	HMDB0000253	145-13-1	Organic compounds	Lipids and lipid-like molecules	Steroids and steroid derivatives	Pregnane steroids
neg_2898	PS(16:0/16:0)	11.2361	9.43215	18.6949	19.0375	26.2624	27.8127	0.893278	0.045524	1.82531	up	-3.61666	C38H74NO10P	780.501	4.08685	--	--	LMGP03010029	Glycerophospholipids [GP]	Glycerophosphoserines [GP03]	Diacylglycerophosphoserines [GP0301]	HMDB0000614	40290-42-4	Organic compounds	Lipids and lipid-like molecules	Glycerophospholipids	Glycerophosphoserines
neg_2914	Roxithromycin	804.979	725.264	852.46	721.347	766.926	732.014	-0.101853	0.27979	1.21542	unchanged	-36.9138	C41H76N2O15	857.468	4.10838	C13173	--	--	--	--	--	HMDB0014916	80214-83-1	Organic compounds	Benzenoids	Benzene and substituted derivatives	--
neg_2923	distearoyl phosphatidate	16098.9	16608.5	15825.4	16950.8	16614.1	15096.7	0.0038215	0.949307	0.0496046	unchanged	33.3145	C39H75O8P-2	737.513	4.11552	--	--	--	--	--	--	--	--	--	--	--	--
neg_2925	11beta-17alpha-21-Trihydroxy-5alpha-pregnane-3,20-dione	89.7684	71.9987	83.883	89.5687	91.3083	97.0883	0.1783	0.164153	1.52208	unchanged	49.8058	C21H32O5	773.484	4.1229	--	--	--	--	--	--	--	--	--	--	--	--
neg_2928	PG(18:1(11Z)/18:1(11Z))	183.789	237.918	267.06	236.107	232.968	261.136	0.084296	0.637997	0.569866	unchanged	18.5368	C42H79O10P	809.525	4.1229	--	--	--	--	--	--	HMDB0010618	--	Organic compounds	Lipids and lipid-like molecules	Glycerophospholipids	Glycerophosphoglycerols
neg_2941	Ginsenoside Rg3	29.9303	32.7589	37.1313	38.8486	44.7161	53.4634	0.457064	0.0813086	1.76475	unchanged	26.8254	C42H72O13	805.493	4.13023	C20778	Biosynthesis of various plant secondary metabolites(ko00999);;Biosynthesis of secondary metabolites(ko01110)	LMPR0106080010	Prenol Lipids [PR]	Isoprenoids [PR01]	C30 isoprenoids (triterpenes) [PR0106]	HMDB0039546	14197-60-5	Organic compounds	Lipids and lipid-like molecules	Prenol lipids	Triterpenoids
neg_2943	Maslinic Acid	36.0773	59.2056	11.1985	54.7516	42.3449	17.3818	0.104473	0.88787	0.135054	unchanged	15.1522	C30H48O4	1003.74	4.13755	--	--	LMPR0106180014	Prenol Lipids [PR]	Isoprenoids [PR01]	C30 isoprenoids (triterpenes) [PR0106]	HMDB0002392	4373-41-5	Organic compounds	Lipids and lipid-like molecules	Prenol lipids	Triterpenoids
neg_2947	9,10,18-Trihydroxystearate	2751.98	2747.45	2581.34	2830.06	2759.62	2357.63	-0.0240273	0.798758	0.330969	unchanged	-6.80243	C18H36O5	709.506	4.14485	C19621	Cutin, suberine and wax biosynthesis(ko00073)	--	--	--	--	HMDB0034295	17705-68-9	Organic compounds	Lipids and lipid-like molecules	Fatty Acyls	Fatty acids and conjugates
neg_2952	{[(2S,3S,4R)-2-amino-3,4-dihydroxyicosyl]oxy}phosphonic acid	64.4904	51.3813	68.4892	59.0475	53.4657	54.9822	-0.138411	0.392924	1.01185	unchanged	31.2274	C20H44NO6P	895.606	4.14485	--	--	--	--	--	--	--	--	--	--	--	--
neg_2968	PC(16:0/22:6(4Z,7Z,10Z,13Z,16Z,19Z))	3436.37	3626.65	3517.59	3703.81	3730.96	3397.1	0.0338607	0.536861	0.707393	unchanged	38.4757	C46H80NO8P	850.591	4.18132	--	--	LMGP01012137	Glycerophospholipids [GP]	Glycerophosphocholines [GP01]	Diacylglycerophosphocholines [GP0101]	HMDB0007991	--	Organic compounds	Lipids and lipid-like molecules	Glycerophospholipids	Glycerophosphocholines
neg_2977	PC(20:4(5Z,8Z,11Z,14Z)/P-18:1(9Z))	209073	220464	202562	204421	214710	204640	-0.0191318	0.682861	0.468487	unchanged	0.497773	C46H82NO7P	836.584	4.19588	--	--	--	--	--	--	HMDB0008458	--	Organic compounds	Lipids and lipid-like molecules	Glycerophospholipids	Glycerophosphocholines
neg_3000	Megalomicin A	38.6654	41.6506	29.2776	39.808	40.8343	37.1791	0.104438	0.543814	0.719121	unchanged	12.2485	C44H80N2O15	911.536	4.21773	C11985	Biosynthesis of 12-, 14- and 16-membered macrolides(ko00522);;Biosynthesis of secondary metabolites(ko01110)	LMPK04000026	Polyketides [PK]	Macrolides and lactone polyketides [PK04]	--	--	--	--	--	--	--
neg_3019	Fusidic acid	697.424	739.368	706.983	710.452	715.102	701.259	-0.0114596	0.706389	0.465432	unchanged	-30.7382	C31H48O6	515.322	4.26868	C06694	--	--	--	--	--	HMDB0015570	6990-06-03	Organic compounds	Lipids and lipid-like molecules	Steroids and steroid derivatives	Steroid esters
neg_3020	PC(18:1(9Z)/0:0)	204.134	249.171	216.403	256.581	253.744	232.064	0.148642	0.210777	1.33512	unchanged	-12.0571	C26H52NO7P	542.317	4.26868	--	--	LMGP01050032	Glycerophospholipids [GP]	Glycerophosphocholines [GP01]	Monoacylglycerophosphocholines [GP0105]	HMDB0002815	19420-56-5	Organic compounds	Lipids and lipid-like molecules	Glycerophospholipids	Glycerophosphocholines
neg_3022	Staphyloxanthin	270.858	211.71	250.837	299.882	306.394	224.291	0.179487	0.371054	0.998761	unchanged	17.1655	C51H78O8	817.576	4.26868	C16148	Carotenoid biosynthesis(ko00906);;Biosynthesis of secondary metabolites(ko01110)	LMPR0106010043	Prenol Lipids [PR]	Isoprenoids [PR01]	C30 isoprenoids (triterpenes) [PR0106]	HMDB0258483	--	Organic compounds	Lipids and lipid-like molecules	Prenol lipids	Triterpenoids
neg_3026	Festuclavine	285.833	303.354	251.442	249.972	307.079	268.975	-0.0252808	0.840657	0.20838	unchanged	7.19765	C16H20N2	525.327	4.27593	C20408	Indole alkaloid biosynthesis(ko00901);;Metabolic pathways(ko01100);;Biosynthesis of secondary metabolites(ko01110)	--	--	--	--	--	--	--	--	--	--
neg_3032	PC(20:0/22:4(7Z,10Z,13Z,16Z))	6026.2	6353.52	5970.71	6125.48	6538.55	6064.36	0.0294131	0.546942	0.703163	unchanged	-4.36746	C50H92NO8P	864.645	4.29048	--	--	LMGP01011804	Glycerophospholipids [GP]	Glycerophosphocholines [GP01]	Diacylglycerophosphocholines [GP0101]	HMDB0008285	--	Organic compounds	Lipids and lipid-like molecules	Glycerophospholipids	Glycerophosphocholines
neg_3033	IPC 20:0;3/24:0;0	5793.51	5669.44	5649.3	5909.51	6096.08	5492.21	0.0321444	0.550203	0.724225	unchanged	-49.9615	C50H100NO12P	936.644	4.29048	--	--	--	--	--	--	--	--	--	--	--	--
neg_3035	Anatabine	3475.09	3197.99	3057.26	2941.72	3277.54	3280.75	-0.0345612	0.668814	0.461182	unchanged	12.877	C10H12N2	319.197	4.29777	C10126	Biosynthesis of secondary metabolites(ko01110)	--	--	--	--	HMDB0004476	581-49-7	Organic compounds	Organic nitrogen compounds	Organonitrogen compounds	Amines
neg_3043	6-Hydroxynicotinate	67.3604	33.1639	68.7678	41.5738	58.4451	68.3174	-0.00816843	0.983102	0.0102283	unchanged	7.84645	C6H5NO3	138.021	4.31232	C01020	Nicotinate and nicotinamide metabolism(ko00760);;Metabolic pathways(ko01100);;Microbial metabolism in diverse environments(ko01120)	--	--	--	--	HMDB0002658	5006-66-6	Organic compounds	Organoheterocyclic compounds	Pyridines and derivatives	Pyridinecarboxylic acids and derivatives
neg_3052	PE(18:1(11Z)/18:1(11Z))	263.12	247.354	232.513	267.057	278.026	251.248	0.100033	0.206454	1.32375	unchanged	2.69035	C41H78NO8P	764.523	4.32688	--	--	--	--	--	--	HMDB0009025	--	Organic compounds	Lipids and lipid-like molecules	Glycerophospholipids	Glycerophosphoethanolamines
neg_3056	Undecaprenyl phosphate alpha-L-Ara4FN	65.7435	89.2331	88.4291	118.685	79.5201	74.8721	0.165948	0.576051	0.609404	unchanged	-23.0442	C61H100NO8P	1026.67	4.34145	C16156	Amino sugar and nucleotide sugar metabolism(ko00520);;Metabolic pathways(ko01100)	--	--	--	--	--	--	--	--	--	--
neg_3064	Sphingosyl-phosphocholine	278.122	163.666	134.431	149.108	205.068	134.853	-0.236694	0.594691	0.614925	unchanged	-1.62263	C23H50N2O5P+	500.314	4.36338	C03640	Sphingolipid metabolism(ko00600)	--	--	--	--	HMDB0006482	1670-26-4	Organic compounds	Lipids and lipid-like molecules	Sphingolipids	Phosphosphingolipids
neg_3093	Microcystin LR	79.9627	92.2745	66.5396	85.4096	62.6303	70.7844	-0.125891	0.542072	0.736801	unchanged	-4.56096	C49H74N10O12	1039.54	4.38538	C05371	Nonribosomal peptide structures(ko01054)	--	--	--	--	--	--	--	--	--	--
neg_3109	L-(+)-Anaferine	102.812	102.253	87.0172	88.6873	93.4861	87.9191	-0.112918	0.290343	1.22337	unchanged	-7.2063	C13H24N2O	507.388	4.41363	C06183	Metabolic pathways(ko01100);;Biosynthesis of secondary metabolites(ko01110)	--	--	--	--	--	--	--	--	--	--
neg_3124	Lycopodine	52.8068	72.4191	68.6371	67.1513	87.6604	64.5636	0.178363	0.421201	0.920101	unchanged	-10.838	C16H25NO	539.38	4.44275	C09883	--	--	--	--	--	--	--	--	--	--	--
neg_3125	PE(18:1(11Z)/19:0)	709.908	735.142	631.358	780.108	749.802	674.215	0.0861162	0.391573	0.923139	unchanged	-29.8713	C42H82NO8P	804.553	4.44275	--	--	--	--	--	--	--	--	--	--	--	--
neg_3132	Prilocaine	133.888	132.235	104.846	146.83	137.669	107.96	0.0812446	0.659895	0.482148	unchanged	-14.8802	C13H20N2O	499.322	4.46458	C07531	--	--	--	--	--	HMDB0014888	721-50-6	Organic compounds	Organic acids and derivatives	Carboxylic acids and derivatives	Amino acids, peptides, and analogues
neg_3145	PG(18:0/18:1(9Z))	25.5432	41.5311	29.7818	57.0415	59.6711	36.7947	0.664391	0.10525	1.60733	unchanged	-12.8515	C42H81O10P	797.521	4.49368	--	--	LMGP04010037	Glycerophospholipids [GP]	Glycerophosphoglycerols [GP04]	Diacylglycerophosphoglycerols [GP0401]	HMDB0010604	--	Organic compounds	Lipids and lipid-like molecules	Glycerophospholipids	Glycerophosphoglycerols
neg_3146	PG(18:1(11Z)/17:0)	273.291	363.198	293.458	345.295	364.267	324.764	0.153471	0.332644	1.10853	unchanged	16.8633	C41H79O10P	807.552	4.4864	--	--	--	--	--	--	--	--	--	--	--	--
neg_3147	Decaprenol phosphate	95.2221	80.408	81.46	97.6936	108	86.8017	0.186137	0.207115	1.33711	unchanged	12.3714	C50H83O4P	813.582	4.4864	C02970	Arabinogalactan biosynthesis - Mycobacterium(ko00572);;Metabolic pathways(ko01100)	LMPR03020007	Prenol Lipids [PR]	Polyprenols [PR03]	Bactoprenol monophosphates [PR0302]	--	--	--	--	--	--
neg_3149	PS(18:1(11Z)/19:0)	38.7626	50.9354	45.7263	79.895	63.2518	58.3835	0.57351	0.0569048	1.79606	unchanged	12.5421	C43H82NO10P	824.552	4.49368	--	--	--	--	--	--	--	--	--	--	--	--
neg_3152	Retinal	70.4119	64.1347	49.7131	67.4988	58.1023	53.814	-0.0384391	0.838213	0.271301	unchanged	-38.4019	C20H28O	613.404	4.50095	C00376	Metabolic pathways(ko01100);;Biosynthesis of cofactors(ko01240)	LMPR01090002	Prenol Lipids [PR]	Isoprenoids [PR01]	Retinoids [PR0109]	HMDB0001358	116-31-4	Organic compounds	Lipids and lipid-like molecules	Prenol lipids	Retinoids
neg_3164	PC(20:3(8Z,11Z,14Z)/P-18:1(9Z))	103.669	114.56	119.466	121.115	125.337	110.367	0.0794713	0.379304	0.973015	unchanged	10.4985	C46H84NO7P	838.605	4.50823	--	--	--	--	--	--	HMDB0008425	--	Organic compounds	Lipids and lipid-like molecules	Glycerophospholipids	Glycerophosphocholines
neg_3168	PG(18_2(9Z,12Z)_18_0)	69.7333	64.9871	76.1088	73.0518	63.9202	58.3457	-0.110252	0.393444	0.976746	unchanged	6.96891	C42H79O10P	773.539	4.5228	--	--	--	--	--	--	--	--	--	--	--	--
neg_3183	Gentamicin C2	48.8009	33.6583	43.0503	51.2782	61.7398	25.6938	0.144294	0.732204	0.413474	unchanged	1.92969	C20H41N5O7	508.3	4.55192	C02033	Neomycin, kanamycin and gentamicin biosynthesis(ko00524);;Biosynthesis of secondary metabolites(ko01110)	--	--	--	--	HMDB0252691	--	Organic compounds	Organic oxygen compounds	Organooxygen compounds	Carbohydrates and carbohydrate conjugates
neg_3186	tetradecaprenyl diphosphate	69841	71013.6	65574.4	71834.2	70696.4	64736	0.00584131	0.924454	0.0857491	unchanged	7.6835	C70H116O7P2	1175.83	4.55922	--	--	--	--	--	--	--	--	--	--	--	--
neg_3213	13(S)-HODE	1831.41	1852.88	1774.59	2038.03	1901.39	1691.23	0.0446968	0.631009	0.550545	unchanged	-42.5016	C18H32O3	637.443	4.58112	C14762	Linoleic acid metabolism(ko00591)	--	--	--	--	--	--	--	--	--	--
neg_3230	PC(P-18:1(11Z)/20:2(11Z,14Z))	428.437	399.176	431.52	410.566	471.76	434.354	0.0644747	0.415983	0.971393	unchanged	25.0783	C46H86NO7P	830.604	4.61032	--	--	LMGP01030138	Glycerophospholipids [GP]	Glycerophosphocholines [GP01]	1-(1Z-alkenyl),2-acylglycerophosphocholines [GP0103]	HMDB0011283	--	Organic compounds	Lipids and lipid-like molecules	Glycerophospholipids	Glycerophosphocholines
neg_3236	Chenodeoxycholate	678.681	692.897	619.728	651.166	668.212	648.668	-0.0169503	0.766562	0.364823	unchanged	41.7907	C24H40O4	427.278	4.6176	C02528	Secondary bile acid biosynthesis(ko00121);;Metabolic pathways(ko01100)	--	--	--	--	HMDB0000518	474-25-9	Organic compounds	Lipids and lipid-like molecules	Steroids and steroid derivatives	Bile acids, alcohols and derivatives
neg_3264	Pelletierine	653.781	661.119	585.626	656.268	657.983	580.545	-0.00435566	0.959187	0.0779537	unchanged	-7.50102	C8H15NO	341.242	4.64673	C06182	Metabolic pathways(ko01100);;Biosynthesis of secondary metabolites(ko01110)	--	--	--	--	HMDB0030324	2858-66-4	Organic compounds	Organoheterocyclic compounds	Piperidines	--
neg_3267	PC(22:2(13Z,16Z)/P-18:0)	1062.33	1097.18	985.723	1054.58	1055.83	1001.85	-0.0152059	0.787647	0.336933	unchanged	-4.98304	C48H92NO7P	846.632	4.65402	--	--	--	--	--	--	HMDB0008620	--	Organic compounds	Lipids and lipid-like molecules	Glycerophospholipids	Glycerophosphocholines
neg_3269	IPC 18:0;3/22:0;0	130.701	125.082	129.186	180.258	168.415	145.1	0.359106	0.0688331	1.88664	unchanged	-0.0715975	C46H92NO12P	880.628	4.65402	--	--	--	--	--	--	--	--	--	--	--	--
neg_3273	PC(14:0/18:0)	165.392	154.339	158.727	222.365	186.157	149.465	0.221838	0.334344	1.12889	unchanged	-16.0944	C40H80NO8P	768.52	4.66132	--	--	LMGP01010488	Glycerophospholipids [GP]	Glycerophosphocholines [GP01]	Diacylglycerophosphocholines [GP0101]	HMDB0007871	--	Organic compounds	Lipids and lipid-like molecules	Glycerophospholipids	Glycerophosphocholines
neg_3284	5-Thymidylic acid	1636.19	1526.62	1458.09	1329.24	1455.48	1544.09	-0.0942034	0.298153	1.10389	unchanged	26.7248	C10H15N2O8P	321.058	4.6833	--	--	--	--	--	--	HMDB0001227	365-07-1	Organic compounds	Nucleosides, nucleotides, and analogues	Pyrimidine nucleotides	Pyrimidine deoxyribonucleotides
neg_3292	Loganin	1863.34	2026.6	1469.43	1476.76	1552.71	1594.73	-0.212858	0.274485	1.29165	unchanged	-18.4516	C17H26O10	435.144	4.6833	C01433	Metabolic pathways(ko01100);;Biosynthesis of secondary metabolites(ko01110)	LMPR0102070001	Prenol Lipids [PR]	Isoprenoids [PR01]	C10 isoprenoids (monoterpenes) [PR0102]	HMDB0247827	--	Organic compounds	Lipids and lipid-like molecules	Prenol lipids	Terpene glycosides
neg_3320	PC(18:1(11Z)/24:1(15Z))	303.1	324.054	299.249	330.697	316.551	295.638	0.0254432	0.690747	0.426903	unchanged	-18.6052	C50H96NO8P	904.641	4.69063	--	--	LMGP01012162	Glycerophospholipids [GP]	Glycerophosphocholines [GP01]	Diacylglycerophosphocholines [GP0101]	HMDB0008092	--	Organic compounds	Lipids and lipid-like molecules	Glycerophospholipids	Glycerophosphocholines
neg_3323	Lutein	2321.82	2509.41	2252.51	2424.46	2411.11	2221.17	-0.00551054	0.933355	0.119956	unchanged	-21.1205	C40H56O2	567.409	4.69797	C08601	Carotenoid biosynthesis(ko00906);;Metabolic pathways(ko01100);;Biosynthesis of secondary metabolites(ko01110)	LMPR01070274	Prenol Lipids [PR]	Isoprenoids [PR01]	C40 isoprenoids (tetraterpenes) [PR0107]	HMDB0003233	127-40-2	Organic compounds	Lipids and lipid-like molecules	Prenol lipids	Tetraterpenoids
neg_3338	IPC 18:0;3/26:0;0	129.559	104.006	81.2722	142.191	173.218	93.2179	0.376178	0.326593	1.09743	unchanged	-30.697	C50H100NO12P	936.662	4.70528	--	--	--	--	--	--	--	--	--	--	--	--
neg_3350	Venlafaxine	237027	235891	216592	209388	221785	222600	-0.0767821	0.217269	1.30758	unchanged	-6.66554	C17H27NO2	553.397	4.73455	C07187	--	--	--	--	--	HMDB0005016	93413-69-5	Organic compounds	Benzenoids	Phenol ethers	Anisoles
neg_3355	12-OPDA	94.5967	63.9063	73.7964	65.2597	83.7915	83.7156	0.00289977	0.989411	0.0499015	unchanged	2.80859	C18H28O3	583.402	4.73455	C01226	alpha-Linolenic acid metabolism(ko00592);;Metabolic pathways(ko01100);;Biosynthesis of secondary metabolites(ko01110)	--	--	--	--	HMDB0301804	85551-10-6	Organic compounds	Lipids and lipid-like molecules	Fatty Acyls	Eicosanoids
neg_3372	Avideoxycholate	1348.23	1171.96	1336.96	1372.48	1467.99	1229.25	0.0773963	0.475643	0.817869	unchanged	-6.21522	C24H40O4	843.594	4.72723	C20867	Secondary bile acid biosynthesis(ko00121)	--	--	--	--	--	--	--	--	--	--
neg_3375	PC(o-16:0/22:6(4Z,7Z,10Z,13Z,16Z,19Z))	2891.65	2690.02	2860.83	3010.68	3156.2	2852.56	0.0953662	0.15642	1.47308	unchanged	6.8002	C46H82NO7P	836.586	4.74187	--	--	LMGP01020064	Glycerophospholipids [GP]	Glycerophosphocholines [GP01]	1-alkyl,2-acylglycerophosphocholines [GP0102]	HMDB0013409	132213-85-5	Organic compounds	Lipids and lipid-like molecules	Glycerophospholipids	Glycerophosphocholines
neg_3390	4-Fluorocyclohexadiene-cis,cis-1,2-diol	4.14e-07	413.599	3.87338	4.14e-07	4.14e-07	4.14e-07	-28.323	0.417268	1.00414	unchanged	0.219053	C6H7FO2	305.084	4.77017	C16483	Fluorobenzoate degradation(ko00364);;Microbial metabolism in diverse environments(ko01120);;Degradation of aromatic compounds(ko01220)	--	--	--	--	--	--	--	--	--	--
neg_3407	ergosteryl 3-beta-D-glucoside	2041.98	2200.52	1948.72	2202.56	2130.1	1926.69	0.0157903	0.847378	0.19466	unchanged	9.39964	C34H54O6	579.372	4.78482	--	--	--	--	--	--	--	--	--	--	--	--
neg_3412	TG(14:0/16:1(9Z)/16:1(9Z))	25.8693	14.902	29.3139	11.3952	8.69977	32.7942	-0.406137	0.557769	0.666947	unchanged	-17.7892	C49H90O6	809.629	4.78482	--	--	--	--	--	--	HMDB0042309	--	Organic compounds	Lipids and lipid-like molecules	Glycerolipids	Triradylcglycerols
neg_3419	Galactosylceramide (d18_1_24_1(15Z))	65.8893	53.0956	74.6962	107.358	88.1364	42.9652	0.300065	0.522765	0.7425	unchanged	-9.86186	C48H91NO11S	888.615	4.79212	--	--	--	--	--	--	--	--	--	--	--	--
neg_3450	21,22-Diprenylpaxilline	24872.8	29128.3	28613.3	25639.2	26302.5	27994.5	-0.0475461	0.596466	0.611459	unchanged	47.2679	C37H49NO4	570.386	4.83605	C20561	Indole diterpene alkaloid biosynthesis(ko00403);;Biosynthesis of secondary metabolites(ko01110)	--	--	--	--	--	--	--	--	--	--
neg_3451	2-hexaprenyl-5-hydroxy-6-methoxy-3-methyl-1,4-benzoquinone	832.795	711.392	917.556	790.769	947.111	890.42	0.0944504	0.5044	0.799705	unchanged	39.889	C38H56O4	621.382	4.83605	--	--	--	--	--	--	--	--	--	--	--	--
neg_3468	Cathasterone	218.371	236.742	239.265	342.549	253.922	245.566	0.278161	0.250832	1.30633	unchanged	-20.8314	C28H48O3	467.321	4.85807	C15790	Metabolic pathways(ko01100);;Biosynthesis of secondary metabolites(ko01110)	LMST01030132	Sterol Lipids [ST]	Sterols [ST01]	Ergosterols and C24-methyl derivatives [ST0103]	HMDB0304285	--	Organic compounds	Lipids and lipid-like molecules	Steroids and steroid derivatives	Bile acids, alcohols and derivatives
neg_3480	Trihexyphenidyl N-oxide	9.2695	7.25773	12.694	20.0006	32.3676	17.802	1.26384	0.0817548	1.81411	unchanged	10.3485	C20H31NO2	679.476	4.86538	--	--	--	--	--	--	--	--	--	--	--	--
neg_3490	Butorphanol	5542.5	5894.03	5474.55	5615.66	5809.09	5500.6	0.00121749	0.977598	0.0330455	unchanged	16.7244	C21H29NO2	653.443	4.88007	C06863	--	--	--	--	--	HMDB0014749	58786-99-5	Organic compounds	Benzenoids	Phenanthrenes and derivatives	--
neg_3503	PC(18:0/24:1(15Z))	5072.77	5504.9	5118.93	5411.63	5408.35	5103.89	0.0207387	0.682126	0.456331	unchanged	-21.4281	C50H98NO8P	906.654	4.90203	--	--	LMGP01010826	Glycerophospholipids [GP]	Glycerophosphocholines [GP01]	Diacylglycerophosphocholines [GP0101]	HMDB0008059	--	Organic compounds	Lipids and lipid-like molecules	Glycerophospholipids	Glycerophosphocholines
neg_3507	PC(10:0/16:0)	179.229	226.166	149.094	160.031	153.907	160.782	-0.224077	0.357367	1.13013	unchanged	6.45379	C34H68NO8P	648.465	4.91672	--	--	LMGP01010388	Glycerophospholipids [GP]	Glycerophosphocholines [GP01]	Diacylglycerophosphocholines [GP0101]	--	--	--	--	--	--
neg_3522	14,15-Epoxyemindole SB	181.388	180.059	178.96	204.225	197.174	226.859	0.21731	0.0812573	1.8722	unchanged	28.598	C28H39NO2	841.613	4.92405	C20529	Indole diterpene alkaloid biosynthesis(ko00403);;Metabolic pathways(ko01100);;Biosynthesis of secondary metabolites(ko01110)	--	--	--	--	--	--	--	--	--	--
neg_3524	Ubiquinone-8	177.034	172.489	160.341	192.154	165.964	165.884	0.0394613	0.669848	0.452825	unchanged	26.8704	C49H74O4	761.548	4.93138	C17569	--	--	--	--	--	HMDB0304524	--	Organic compounds	Lipids and lipid-like molecules	Prenol lipids	Quinone and hydroquinone lipids
neg_3531	PI(16:0/16:0)	696.938	795.643	635.53	684.312	667.896	695.989	-0.0552188	0.627447	0.610559	unchanged	30.6399	C41H79O13P	831.525	4.93872	--	--	LMGP06010007	Glycerophospholipids [GP]	Glycerophosphoinositols [GP06]	Diacylglycerophosphoinositols [GP0601]	HMDB0009778	--	Organic compounds	Lipids and lipid-like molecules	Glycerophospholipids	Glycerophosphoinositols
neg_3535	Avermectin A2a	3195.75	2920.58	3033.49	3043.74	3163.71	3128.54	0.0290598	0.533027	0.7608	unchanged	-9.08758	C49H76O15	925.485	4.93872	C11976	Biosynthesis of 12-, 14- and 16-membered macrolides(ko00522)	LMPK04000023	Polyketides [PK]	Macrolides and lactone polyketides [PK04]	--	--	--	--	--	--	--
neg_3540	Estradiol Benzoate	138.65	476.867	100.909	86.5865	329.142	5406.33	3.02264	0.429978	0.979358	unchanged	-47.2492	C25H28O3	421.184	4.94605	C13444	--	--	--	--	--	HMDB0251961	--	Organic compounds	Lipids and lipid-like molecules	Steroids and steroid derivatives	Estrane steroids
neg_3565	IPC 18:0;3/24:0;0	1696.55	1947.45	1552.51	1758.86	1585.55	1615.78	-0.0671508	0.58203	0.682742	unchanged	-25.7259	C48H96NO12P	944.613	4.98268	--	--	--	--	--	--	--	--	--	--	--	--
neg_3566	IPC 18:0;3/24:0;1	1684.23	1600.89	1930.99	1828.89	2128.77	2075.21	0.209867	0.115164	1.58777	unchanged	-4.09966	C48H96NO13P	960.628	4.98268	--	--	--	--	--	--	--	--	--	--	--	--
neg_3570	PC(20:5(5Z,8Z,11Z,14Z,17Z)/P-16:0)	10.7727	17.404	2.91766	19.7201	11.1725	19.6001	0.699428	0.278679	1.15577	unchanged	8.5359	C44H78NO7P	762.551	4.99003	--	--	--	--	--	--	HMDB0008521	--	Organic compounds	Lipids and lipid-like molecules	Glycerophospholipids	Glycerophosphocholines
neg_3571	PG(16:0/18:1(11Z))	71161.3	70709.7	67743	66475.4	73204.2	71369	0.00984011	0.846856	0.27112	unchanged	42.8623	C40H77O10P	769.532	4.99003	--	--	LMGP04010008	Glycerophospholipids [GP]	Glycerophosphoglycerols [GP04]	Diacylglycerophosphoglycerols [GP0401]	HMDB0010573	1177673-26-5	Organic compounds	Lipids and lipid-like molecules	Glycerophospholipids	Glycerophosphoglycerols
neg_3572	IPC 18:0;3/16:0;0	34431	40720.9	39918.8	37277.7	37917.7	40568	0.00865886	0.923724	0.121698	unchanged	19.297	C40H80NO12P	796.55	4.99003	--	--	--	--	--	--	--	--	--	--	--	--
neg_3577	IPC 18:0;3/24:0;2	130.064	170.569	169.139	180.525	188.013	210.009	0.300474	0.0952599	1.65632	unchanged	-8.56291	C48H96NO14P	976.618	4.99003	--	--	--	--	--	--	--	--	--	--	--	--
neg_3585	(25R)-3-Oxocholest-4-en-26-oate	192.597	179.563	166.372	228.109	231.938	209.172	0.313446	0.0136908	1.97918	up	-25.681	C27H42O3	887.619	4.99737	C20839	Steroid degradation(ko00984);;Microbial metabolism in diverse environments(ko01120)	--	--	--	--	--	--	--	--	--	--
neg_3588	4alpha-Carboxy-5alpha-cholesta-8,24-dien-3beta-ol	271.528	257.455	252.025	276.519	286.88	221.918	0.00793667	0.950837	0.0676438	unchanged	0.651165	C28H44O3	915.672	5.0047	C22112	Steroid biosynthesis(ko00100);;Metabolic pathways(ko01100);;Biosynthesis of secondary metabolites(ko01110)	LMST01010152	Sterol Lipids [ST]	Sterols [ST01]	Cholesterol and derivatives [ST0101]	HMDB0062385	--	Organic compounds	Lipids and lipid-like molecules	Steroids and steroid derivatives	Cholestane steroids
neg_3609	Rhodopinal	33.6668	50.3208	77.545	68.4695	70.7861	45.4606	0.193486	0.641026	0.54321	unchanged	10.2057	C40H56O2	1181.87	5.03403	C16270	Carotenoid biosynthesis(ko00906)	LMPR01070477	Prenol Lipids [PR]	Isoprenoids [PR01]	C40 isoprenoids (tetraterpenes) [PR0107]	--	--	--	--	--	--
neg_3613	PG(16:0/14:0)	133.954	144.187	139.401	220.393	170.962	147.333	0.367529	0.199554	1.46064	unchanged	19.3051	C36H71O10P	693.485	5.03403	--	--	LMGP04010974	Glycerophospholipids [GP]	Glycerophosphoglycerols [GP04]	Diacylglycerophosphoglycerols [GP0401]	--	--	--	--	--	--
neg_3623	3alpha,7alpha,12alpha-Trihydroxy-5beta-cholestanoate	184.73	193.001	189.893	213.57	200.475	199.741	0.112799	0.0553343	1.80281	unchanged	15.4761	C27H46O5	471.316	5.04137	C04722	Metabolic pathways(ko01100)	LMST04030001	Sterol Lipids [ST]	Bile acids and derivatives [ST04]	C27 bile acids, alcohols, and derivatives [ST0403]	HMDB0000601	547-98-8	Organic compounds	Lipids and lipid-like molecules	Steroids and steroid derivatives	Bile acids, alcohols and derivatives
neg_3628	PC(o-22:0/18:3(9Z,12Z,15Z))	40.3848	51.3257	47.5767	74.4943	89.2779	43.3643	0.57252	0.232832	1.38485	unchanged	-2.79432	C48H92NO7P	846.634	5.0487	--	--	LMGP01020249	Glycerophospholipids [GP]	Glycerophosphocholines [GP01]	1-alkyl,2-acylglycerophosphocholines [GP0102]	HMDB0013446	--	Organic compounds	Lipids and lipid-like molecules	Glycerophospholipids	Glycerophosphocholines
neg_3640	Orotidylic acid	153.528	123.355	148.635	161.217	176.081	128.28	0.129801	0.480819	0.812001	unchanged	0.325267	C10H13N2O11P	795.065	5.05603	C01103	Pyrimidine metabolism(ko00240);;Metabolic pathways(ko01100);;Biosynthesis of cofactors(ko01240)	--	--	--	--	HMDB0000218	2149-82-8	Organic compounds	Nucleosides, nucleotides, and analogues	Pyrimidine nucleotides	Pyrimidine ribonucleotides
neg_3663	PG(19:0/19:0)	326.979	312.261	345.689	404.551	379.563	305.94	0.146308	0.359504	1.05767	unchanged	3.16644	C44H87O10P	851.604	5.07802	--	--	LMGP04010868	Glycerophospholipids [GP]	Glycerophosphoglycerols [GP04]	Diacylglycerophosphoglycerols [GP0401]	--	--	--	--	--	--
neg_3680	Cyclohexa-1,5-diene-1-carbonyl-CoA	1712.88	1769.55	1815.36	2005.7	2042.93	1821.43	0.147986	0.0919072	1.72584	unchanged	-25.9502	C28H42N7O17P3S	872.127	5.12828	C06322	Benzoate degradation(ko00362);;Metabolic pathways(ko01100);;Microbial metabolism in diverse environments(ko01120);;Degradation of aromatic compounds(ko01220)	LMFA07050310	Fatty Acyls [FA]	Fatty esters [FA07]	Fatty acyl CoAs [FA0705]	HMDB0012207	148471-94-7	Organic compounds	Lipids and lipid-like molecules	Fatty Acyls	Fatty acyl thioesters
neg_3687	3-Oxooctanoyl-CoA	1993.02	2006.39	1941.82	2220.36	2277.46	2071.3	0.144938	0.0649748	1.86574	unchanged	-7.64203	C29H48N7O18P3S	928.167	5.14295	C05267	Fatty acid elongation(ko00062);;Fatty acid degradation(ko00071);;Metabolic pathways(ko01100);;Fatty acid metabolism(ko01212)	LMFA07050249	Fatty Acyls [FA]	Fatty esters [FA07]	Fatty acyl CoAs [FA0705]	HMDB0003941	54684-64-9	Organic compounds	Lipids and lipid-like molecules	Fatty Acyls	Fatty acyl thioesters
neg_3690	(R)-(Homo)3-citrate	305.428	4.14e-07	4.14e-07	4.14e-07	4.14e-07	4.14e-07	-27.8722	0.42265	0.979674	unchanged	1.17132	C9H14O7	269.044	5.15027	C16598	Methane metabolism(ko00680);;Metabolic pathways(ko01100);;Microbial metabolism in diverse environments(ko01120);;2-Oxocarboxylic acid metabolism(ko01210);;Biosynthesis of cofactors(ko01240)	--	--	--	--	--	--	--	--	--	--
neg_3693	5-Carboxy-2-pentenoyl-CoA	2534.61	2571.96	2701.82	2675.73	2818.17	2682.77	0.06649	0.148918	1.48673	unchanged	2.68309	C27H42N7O19P3S	892.142	5.15027	C14144	Phenylalanine metabolism(ko00360);;Benzoate degradation(ko00362);;Caprolactam degradation(ko00930);;Metabolic pathways(ko01100);;Microbial metabolism in diverse environments(ko01120)	--	--	--	--	HMDB0060392	--	Organic compounds	Lipids and lipid-like molecules	Prenol lipids	Monoterpenoids
neg_3697	Linoleoyl-CoA	192.932	154.575	159.429	220.26	234.874	201.182	0.372589	0.0346166	1.86718	up	-6.79175	C39H62N7O19P3S	1078.27	5.16492	C02050	Biosynthesis of unsaturated fatty acids(ko01040);;Metabolic pathways(ko01100);;Fatty acid metabolism(ko01212)	LMFA07050343	Fatty Acyls [FA]	Fatty esters [FA07]	Fatty acyl CoAs [FA0705]	HMDB0001064	6709-57-5	Organic compounds	Lipids and lipid-like molecules	Fatty Acyls	Fatty acyl thioesters
neg_3698	PC(P-16:0/18:3(9Z,12Z,15Z))	75.5322	79.1129	83.3014	122.255	97.4016	75.649	0.31157	0.290182	1.22769	unchanged	-0.300499	C42H78NO7P	760.526	5.16492	--	--	LMGP01030032	Glycerophospholipids [GP]	Glycerophosphocholines [GP01]	1-(1Z-alkenyl),2-acylglycerophosphocholines [GP0103]	HMDB0011213	--	Organic compounds	Lipids and lipid-like molecules	Glycerophospholipids	Glycerophosphocholines
neg_3704	Novamethymycin	270.373	1808.92	4.14e-07	4.14e-07	20.0134	319.58	-2.61421	0.412079	1.0004	unchanged	-34.8176	C25H43NO8	520.251	5.17225	C20741	Biosynthesis of 12-, 14- and 16-membered macrolides(ko00522);;Biosynthesis of secondary metabolites(ko01110)	--	--	--	--	--	--	--	--	--	--
neg_3705	Ginkgolic Acid	5762.31	5795.08	5328.7	5704.83	6099.98	5971.83	0.0741474	0.1978	1.369	unchanged	28.4704	C22H34O3	751.535	5.17225	C10794	--	LMPK15040003	Polyketides [PK]	Phenolic lipids [PK15]	Anacardic acids and derivatives [PK1504]	HMDB0033897	22910-60-7	Organic compounds	Benzenoids	Benzene and substituted derivatives	Benzoic acids and derivatives
neg_3718	E-64	43.926	36.5395	42.2382	40.8121	46.2789	39.7662	0.0480258	0.669854	0.51988	unchanged	34.4026	C15H27N5O5	378.188	5.19423	C01341	--	--	--	--	--	--	--	--	--	--	--
neg_3721	(6Z,9Z,12Z,15Z,18Z,21Z)-3-Oxotetracosahexaenoyl-CoA	1200.87	1181.08	1333.81	1441.15	1625.28	1518.36	0.303204	0.0160026	1.98643	up	7.57796	C45H68N7O18P3S	1154.33	5.20157	C16376	Fatty acid metabolism(ko01212)	LMFA07050126	Fatty Acyls [FA]	Fatty esters [FA07]	Fatty acyl CoAs [FA0705]	--	--	--	--	--	--
neg_3734	3-Hydroxypropionyl-CoA	336.391	320.057	341.876	385.687	414.334	303.488	0.144519	0.402456	1.00988	unchanged	-6.75963	C24H40N7O18P3S	860.105	5.22353	C05668	beta-Alanine metabolism(ko00410);;Propanoate metabolism(ko00640);;Carbon fixation pathways in prokaryotes(ko00720);;Metabolic pathways(ko01100);;Microbial metabolism in diverse environments(ko01120);;Carbon metabolism(ko01200)	LMFA07050226	Fatty Acyls [FA]	Fatty esters [FA07]	Fatty acyl CoAs [FA0705]	HMDB0006807	157786-88-4	Organic compounds	Lipids and lipid-like molecules	Fatty Acyls	Fatty acyl thioesters
neg_3735	PC(22:4(7Z,10Z,13Z,16Z)/P-18:1(11Z))	8848.83	8972.45	8908.13	9394.82	10055	9165.54	0.0983597	0.140081	1.6834	unchanged	5.45547	C48H86NO7P	864.617	5.22353	--	--	--	--	--	--	HMDB0008654	--	Organic compounds	Lipids and lipid-like molecules	Glycerophospholipids	Glycerophosphocholines
neg_3743	Psychosine	6580.37	6742.42	6621.09	7181.44	7486.7	6731.12	0.101615	0.152102	1.61257	unchanged	-3.68428	C24H47NO7	921.66	5.2382	C01747	Sphingolipid metabolism(ko00600)	LMSP07000001	Sphingolipids [SP]	Basic glycosphingolipids [SP07]	--	HMDB0000648	2238-90-6	Organic compounds	Lipids and lipid-like molecules	Sphingolipids	Glycosphingolipids
neg_3749	(2E)-Dodecenoyl-CoA	5551.13	5403.07	5381.2	5900.31	6072.42	5526.98	0.0993287	0.126453	1.65351	unchanged	-4.56034	C33H52N7O17P3S-4	978.2	5.26017	C03221	Fatty acid elongation(ko00062);;Fatty acid degradation(ko00071);;Metabolic pathways(ko01100);;Fatty acid metabolism(ko01212)	--	--	--	--	HMDB0003712	1066-12-2	Organic compounds	Lipids and lipid-like molecules	Fatty Acyls	Fatty acyl thioesters
neg_3765	Mycolactone C	14.983	26.4015	20.17	44.5667	30.9315	18.4677	0.610273	0.288293	1.17131	unchanged	-13.559	C44H70O8	725.49	5.28947	C21275	Type I polyketide structures(ko01052)	--	--	--	--	--	--	--	--	--	--
neg_3772	Arachidonoyl Serinol	74.67	71.7097	46.3116	66.4118	75.4851	67.2122	0.117964	0.612298	0.612466	unchanged	9.99826	C23H39NO3	813.607	5.2968	--	--	LMFA08020072	Fatty Acyls [FA]	Fatty amides [FA08]	N-acyl amines [FA0802]	HMDB0013650	183718-70-9	Organic compounds	Lipids and lipid-like molecules	Fatty Acyls	Fatty amides
neg_3774	PC(o-22:1(13Z)/22:2(13Z,16Z))	81.478	94.7243	87.205	78.8249	94.3557	141.11	0.254803	0.462058	0.912535	unchanged	-7.09173	C52H100NO7P	902.692	5.2968	--	--	LMGP01020275	Glycerophospholipids [GP]	Glycerophosphocholines [GP01]	1-alkyl,2-acylglycerophosphocholines [GP0102]	HMDB0013452	--	Organic compounds	Lipids and lipid-like molecules	Glycerophospholipids	Glycerophosphocholines
neg_3784	10,11-Epoxy-3-geranylgeranylindole	203.942	178.128	194.202	237.716	262.946	186.588	0.254082	0.236196	1.35499	unchanged	27.2561	C28H39NO	869.642	5.31145	C20526	Indole diterpene alkaloid biosynthesis(ko00403);;Metabolic pathways(ko01100);;Biosynthesis of secondary metabolites(ko01110)	--	--	--	--	--	--	--	--	--	--
neg_3792	L-Palmitoylcarnitine	149.958	135.443	152.232	173.478	179.531	172.455	0.263871	0.0187057	2.05395	up	29.4223	C21H39NO5	829.602	5.33343	C02990	Fatty acid degradation(ko00071);;Fatty acid metabolism(ko01212)	LMFA07070079	Fatty Acyls [FA]	Fatty esters [FA07]	Fatty acyl carnitines [FA0707]	HMDB0240774	--	Organic compounds	Lipids and lipid-like molecules	Fatty Acyls	Fatty acid esters
neg_3794	PE(17:0/14:0)	623.727	632.007	588.08	679.913	671.633	607.118	0.0871767	0.240462	1.26065	unchanged	5.62868	C36H72NO8P	722.502	5.34075	--	--	LMGP02010540	Glycerophospholipids [GP]	Glycerophosphoethanolamines [GP02]	Diacylglycerophosphoethanolamines [GP0201]	--	--	--	--	--	--
neg_3795	6-Keto-prostaglandin F1alpha	122.28	136.42	139.955	161.262	157.887	136.853	0.193904	0.118199	1.55676	unchanged	36.5865	C20H34O6	739.491	5.34075	C05961	Arachidonic acid metabolism(ko00590);;Metabolic pathways(ko01100)	LMFA03010001	Fatty Acyls [FA]	Eicosanoids [FA03]	Prostaglandins [FA0301]	HMDB0002886	58962-34-8	Organic compounds	Lipids and lipid-like molecules	Fatty Acyls	Eicosanoids
neg_3821	PC(20:1(11Z)/22:0)	1135.88	1103.78	1171.48	1193.5	1261.3	1173.9	0.0892005	0.0981815	1.64547	unchanged	3.23533	C50H98NO8P	906.675	5.37732	--	--	LMGP01011830	Glycerophospholipids [GP]	Glycerophosphocholines [GP01]	Diacylglycerophosphocholines [GP0101]	HMDB0008315	--	Organic compounds	Lipids and lipid-like molecules	Glycerophospholipids	Glycerophosphocholines
neg_3827	PE(18:1(11Z)/16:0)	1350.3	1490	1312.67	1450.45	1435.95	1336.51	0.0240907	0.739624	0.366153	unchanged	2.79276	C39H76NO8P	762.531	5.39195	--	--	--	--	--	--	HMDB0009022	--	Organic compounds	Lipids and lipid-like molecules	Glycerophospholipids	Glycerophosphoethanolamines
neg_3830	coformycin	4.14e-07	352.683	9.09595	4.14e-07	4.14e-07	4.14e-07	-28.1165	0.407956	1.02321	unchanged	-6.53856	C11H16N4O5	305.085	5.40658	C01677	--	--	--	--	--	HMDB0250398	--	Organic compounds	Organic oxygen compounds	Organooxygen compounds	Carbohydrates and carbohydrate conjugates
neg_3832	4-Amino-4-deoxychorismate	160.512	3488.38	269.078	4.14e-07	4.14e-07	4.14e-07	-31.5534	0.35415	1.13774	unchanged	15.2075	C10H11NO5	449.127	5.40658	C11355	Folate biosynthesis(ko00790);;Biosynthesis of cofactors(ko01240)	--	--	--	--	HMDB0304170	--	Organic compounds	Organic acids and derivatives	Carboxylic acids and derivatives	Dicarboxylic acids and derivatives
neg_3835	Echinenone	212.39	184.127	201.824	219.41	259.538	220.457	0.225161	0.109606	1.63701	unchanged	6.56433	C40H54O	571.396	5.42123	C08592	Carotenoid biosynthesis(ko00906);;Biosynthesis of secondary metabolites(ko01110)	LMPR01070060	Prenol Lipids [PR]	Isoprenoids [PR01]	C40 isoprenoids (tetraterpenes) [PR0107]	--	--	--	--	--	--
neg_3840	4-METHYLDAPHNETIN	201.481	189.362	177.242	175.317	216.859	194.384	0.046169	0.685768	0.514496	unchanged	-6.92895	C10H8O4	191.034	5.44225	--	--	--	--	--	--	--	--	--	--	--	--
neg_3842	Dihydrogranaticin	1122.61	1135.29	1003.74	1021.64	1088.26	1021.77	-0.0586639	0.427384	0.905944	unchanged	-5.55901	C22H22O10	445.112	5.44225	C18359	Biosynthesis of type II polyketide products(ko01057);;Biosynthesis of secondary metabolites(ko01110)	--	--	--	--	--	--	--	--	--	--
neg_3845	Inosine	178.972	208.41	162.138	159.173	162.257	157.643	-0.197931	0.223661	1.44377	unchanged	-34.402	C10H12N4O5	313.07	5.44957	C00294	Purine metabolism(ko00230);;Metabolic pathways(ko01100);;Nucleotide metabolism(ko01232);;ABC transporters(ko02010)	--	--	--	--	HMDB0000195	58-63-9	Organic compounds	Nucleosides, nucleotides, and analogues	Purine nucleosides	--
neg_3846	Versiconal	13161.1	14172.4	12445.6	11899.7	13362.2	12700.5	-0.0674399	0.409247	0.899836	unchanged	-0.537836	C18H14O8	357.061	5.44957	C20507	Aflatoxin biosynthesis(ko00254);;Metabolic pathways(ko01100);;Biosynthesis of secondary metabolites(ko01110)	--	--	--	--	--	--	--	--	--	--
neg_3853	inositol-P-ceramide C (C26)	910.771	967.331	914.824	1085.65	1060.83	923.71	0.136552	0.200175	1.41492	unchanged	34.1531	C50H100NO13P	988.695	5.44957	--	--	--	--	--	--	--	--	--	--	--	--
neg_3856	N-Docosanoyl-4-sphingenyl-1-O-phosphorylcholine	60.774	72.1382	76.3154	85.9569	81.0403	56.5426	0.0954583	0.672496	0.480159	unchanged	-1.47052	C45H91N2O6P	821.63	5.47888	--	--	--	--	--	--	--	--	--	--	--	--
neg_3860	beta-Carotene	1912.84	1927.4	1846.92	1847.46	2043.64	1991.35	0.0487093	0.389545	1.03823	unchanged	-23.695	C40H56	581.424	5.49353	C02094	Carotenoid biosynthesis(ko00906);;Metabolic pathways(ko01100);;Biosynthesis of secondary metabolites(ko01110);;Biosynthesis of cofactors(ko01240)	LMPR01070001	Prenol Lipids [PR]	Isoprenoids [PR01]	C40 isoprenoids (tetraterpenes) [PR0107]	HMDB0000561	7235-40-7	Organic compounds	Lipids and lipid-like molecules	Prenol lipids	Tetraterpenoids
neg_3866	6-Geranylgeranyl-2,3-dimethylbenzene-1,4-diol	320.287	281.173	245.993	327.603	339.58	315.133	0.213055	0.161898	1.54754	unchanged	-18.9372	C28H42O2	879.635	5.50085	C20738	Ubiquinone and other terpenoid-quinone biosynthesis(ko00130);;Metabolic pathways(ko01100);;Biosynthesis of secondary metabolites(ko01110)	--	--	--	--	--	--	--	--	--	--
neg_3888	Gluconolactone	23427	23240.3	20115.9	20607.6	21718.8	19973.8	-0.100249	0.301684	1.16851	unchanged	-16.8941	C6H10O6	401.088	5.53023	C00198	Pentose phosphate pathway(ko00030);;Metabolic pathways(ko01100);;Biosynthesis of secondary metabolites(ko01110);;Microbial metabolism in diverse environments(ko01120);;Carbon metabolism(ko01200)	--	--	--	--	HMDB0000150	90-80-2	Organic compounds	Organic oxygen compounds	Organooxygen compounds	Carbohydrates and carbohydrate conjugates
neg_3889	thiamine thiothiazolone pyrophosphate	974.55	900.089	847.209	901.937	907.717	813.725	-0.0531603	0.5317	0.722224	unchanged	5.41322	C12H18N4O7P2S2	501.009	5.53023	--	--	--	--	--	--	--	--	--	--	--	--
neg_3904	Ser-Ser-OH	327.692	373.631	288.06	310.974	318.938	294.082	-0.0986447	0.475326	0.866238	unchanged	5.18109	C12H14N2O8	313.069	5.5376	--	--	--	--	--	--	--	--	--	--	--	--
neg_3906	Adifoline	705.172	640.232	673.966	658.629	734.763	680.573	0.0384866	0.570341	0.688368	unchanged	-19.5378	C22H20N2O7	469.07	5.5376	C09020	--	--	--	--	--	--	--	--	--	--	--
neg_3907	2'-Deoxy-5-hydroxymethylcytidine-5'-triphosphate	165.938	170.435	146.343	164.319	166.399	141.697	-0.03112	0.767114	0.359979	unchanged	28.8535	C10H18N3O14P3	542.013	5.5376	C11039	Pyrimidine metabolism(ko00240)	--	--	--	--	--	--	--	--	--	--
neg_3920	adenosine thiamine triphosphate	2656.56	2689.58	2566.37	2710.99	2745.87	2593	0.0248285	0.483935	0.782435	unchanged	-26.6985	C22H28N9O13P3S-2	750.047	5.55963	--	--	--	--	--	--	HMDB0013646	30632-11-2	Organic compounds	Nucleosides, nucleotides, and analogues	Purine nucleotides	Purine ribonucleotides
neg_3926	(2E)-5-Methylhexa-2,4-dienoyl-CoA	3078.91	3172.55	3129.78	3309.72	3292.29	3129.98	0.0529577	0.166691	1.4735	unchanged	3.87902	C28H44N7O17P3S	920.174	5.56698	C16468	Geraniol degradation(ko00281);;Biosynthesis of secondary metabolites(ko01110)	--	--	--	--	--	--	--	--	--	--
neg_3928	PC(16:0/18:0)	5125.44	5532.46	5180.06	5363.23	5518.53	5320.88	0.0328411	0.455114	0.869534	unchanged	-3.7494	C42H84NO8P	806.589	5.58167	--	--	LMGP01010573	Glycerophospholipids [GP]	Glycerophosphocholines [GP01]	Diacylglycerophosphocholines [GP0101]	HMDB0007970	59403-51-9	Organic compounds	Lipids and lipid-like molecules	Glycerophospholipids	Glycerophosphocholines
neg_3945	PC(16:1(9Z)/20:0)	3245.95	3527.12	3264.5	3562.61	3580.54	3436.16	0.0758364	0.17513	1.447	unchanged	13.772	C44H86NO8P	822.589	5.61103	--	--	LMGP01011488	Glycerophospholipids [GP]	Glycerophosphocholines [GP01]	Diacylglycerophosphocholines [GP0101]	HMDB0008010	944466-40-4	Organic compounds	Lipids and lipid-like molecules	Glycerophospholipids	Glycerophosphocholines
neg_3956	PC(18:4(6Z,9Z,12Z,15Z)/P-16:0)	505.051	547.024	492.883	562.654	563.703	521.56	0.0930743	0.187321	1.3545	unchanged	30.403	C42H76NO7P	736.551	5.63308	--	--	--	--	--	--	HMDB0008258	--	Organic compounds	Lipids and lipid-like molecules	Glycerophospholipids	Glycerophosphocholines
neg_3961	Trehalose-6,6'-dibehenate	365.015	336.697	387.37	438.635	483.351	435.507	0.317831	0.0137739	1.99638	up	-1.12736	C56H106O13	1007.74	5.64042	C19190	Tuberculosis(ko05152)	--	--	--	--	--	--	--	--	--	--
neg_3978	2-Methyl-3-hydroxybutyryl-CoA	253.755	247.654	246.506	267.692	278.979	238.431	0.0700062	0.413417	0.987635	unchanged	-6.52506	C26H44N7O18P3S	888.137	5.64777	--	--	--	--	--	--	HMDB0001356	1169932-06-2	Organic compounds	Lipids and lipid-like molecules	Fatty Acyls	Fatty acyl thioesters
neg_3983	Thioetheramide-PC	5384.37	5201.03	4920.17	5394.26	5709.37	5283.44	0.079771	0.189038	1.37164	unchanged	-13.0854	C40H83N2O5PS	779.565	5.66245	--	--	--	--	--	--	--	--	--	--	--	--
neg_3990	IPC 20:0;3/26:0;0	590.917	560.591	521.541	652.981	616.032	544.107	0.115994	0.295427	1.12924	unchanged	-0.696898	C52H104NO12P	1000.7	5.66978	--	--	--	--	--	--	--	--	--	--	--	--
neg_3991	IPC 20:0;3/26:0;1	359.342	325.313	284.484	414.213	427.03	369.477	0.321089	0.0466588	1.80222	up	-1.25718	C52H104NO13P	1016.69	5.66978	--	--	--	--	--	--	--	--	--	--	--	--
neg_3994	PC(18:3(6Z,9Z,12Z)/P-16:0)	239.978	204.672	201.426	244.965	303.687	224.473	0.258999	0.211383	1.38033	unchanged	38.6932	C42H78NO7P	774.55	5.66978	--	--	--	--	--	--	HMDB0008192	--	Organic compounds	Lipids and lipid-like molecules	Glycerophospholipids	Glycerophosphocholines
neg_4000	3'-Hydroxyechinenone	2613.84	2782.92	3163.75	3261.27	3389.3	3241.13	0.208522	0.102642	1.75532	unchanged	12.7866	C40H54O2	1191.85	5.67713	C15965	Carotenoid biosynthesis(ko00906)	LMPR01070098	Prenol Lipids [PR]	Isoprenoids [PR01]	C40 isoprenoids (tetraterpenes) [PR0107]	--	--	--	--	--	--
neg_4003	(9Z,11E)-(13S)-13-Hydroperoxyoctadeca-9,11-dienoic acid	163.05	163.611	125.959	152.425	159.282	138.034	-0.0092052	0.94953	0.084557	unchanged	29.8892	C18H32O4	623.472	5.69915	C04717	Linoleic acid metabolism(ko00591);;Metabolic pathways(ko01100)	--	--	--	--	HMDB0003871	33964-75-9	Organic compounds	Lipids and lipid-like molecules	Fatty Acyls	Lineolic acids and derivatives
neg_4012	Oleandolide	259.329	274.923	231.575	263.475	256.457	222.112	-0.0455109	0.68241	0.497003	unchanged	-6.24993	C20H34O7	431.226	5.72848	C11990	Biosynthesis of 12-, 14- and 16-membered macrolides(ko00522);;Metabolic pathways(ko01100);;Biosynthesis of secondary metabolites(ko01110)	LMPK04000031	Polyketides [PK]	Macrolides and lactone polyketides [PK04]	--	--	--	--	--	--	--
neg_4015	IPC 18:0;3/20:0;0	11528.9	12592.2	12446.9	12627.1	13180.5	12512.1	0.0675032	0.223741	1.3218	unchanged	15.1283	C44H88NO12P	852.61	5.72848	--	--	--	--	--	--	--	--	--	--	--	--
neg_4021	10-Deoxymethynolide	194.84	177.241	178.89	186.503	233.094	180.292	0.122721	0.435784	0.951937	unchanged	15.8657	C17H28O4	651.421	5.73582	C11993	Biosynthesis of 12-, 14- and 16-membered macrolides(ko00522);;Metabolic pathways(ko01100);;Biosynthesis of secondary metabolites(ko01110)	LMPK04000034	Polyketides [PK]	Macrolides and lactone polyketides [PK04]	--	--	--	--	--	--	--
neg_4023	PS(14:0/14:0)	134.998	152.035	154.362	152.524	148.801	126.36	-0.0455211	0.67908	0.496921	unchanged	4.68399	C34H66NO10P	678.438	5.73582	--	--	LMGP03010028	Glycerophospholipids [GP]	Glycerophosphoserines [GP03]	Diacylglycerophosphoserines [GP0301]	HMDB0012330	--	Organic compounds	Lipids and lipid-like molecules	Glycerophospholipids	Glycerophosphoserines
neg_4037	PC(14:0/20:3(8Z,11Z,14Z))	390.478	340.719	456.999	401.752	464.861	427.959	0.123703	0.42147	0.953466	unchanged	11.7504	C42H78NO8P	790.525	5.76512	--	--	LMGP01011374	Glycerophospholipids [GP]	Glycerophosphocholines [GP01]	Diacylglycerophosphocholines [GP0101]	HMDB0007882	--	Organic compounds	Lipids and lipid-like molecules	Glycerophospholipids	Glycerophosphocholines
neg_4047	Aflatrem	1027.42	4975.43	182.47	5.92514	2077.53	1867.38	-0.646692	0.678891	0.483949	unchanged	-31.4078	C32H39NO4	1047.54	5.81542	C20555	Indole diterpene alkaloid biosynthesis(ko00403);;Biosynthesis of secondary metabolites(ko01110)	--	--	--	--	--	--	--	--	--	--
neg_4053	Rhizocticin C	4.14e-07	50.621	4.14e-07	4.14e-07	4.14e-07	478.481	3.24065	0.465924	0.904021	unchanged	-24.8328	C17H33N6O7P	463.196	5.82272	C17960	Phosphonate and phosphinate metabolism(ko00440)	--	--	--	--	--	--	--	--	--	--
neg_4055	4-guanidinobutanamide	17.3875	245.322	9.33126	1.87447	4.14e-07	14.755	-4.032	0.385824	1.06776	unchanged	-0.221476	C5H12N4O	179.07	5.84468	C03078	Arginine and proline metabolism(ko00330);;Metabolic pathways(ko01100)	--	--	--	--	--	--	--	--	--	--
neg_4056	Demethylphylloquinol	271.675	277.867	265.688	274.162	291.641	270.893	0.0374974	0.399413	0.979941	unchanged	-15.3999	C30H46O2	483.341	5.83735	C21084	Ubiquinone and other terpenoid-quinone biosynthesis(ko00130);;Metabolic pathways(ko01100);;Biosynthesis of secondary metabolites(ko01110);;Biosynthesis of cofactors(ko01240)	--	--	--	--	HMDB0304329	--	Organic compounds	Lipids and lipid-like molecules	Prenol lipids	Diterpenoids
neg_4068	PA(P-16:0e/18:2(9Z,12Z))	247.558	222.601	245.247	253.05	275.989	288.205	0.192001	0.0634489	1.76723	unchanged	-15.5943	C37H69O7P	677.443	5.852	--	--	--	--	--	--	--	--	--	--	--	--
neg_4069	Glycyrrhyzin	896.679	854.018	954.853	965.344	879.171	901.804	0.0215769	0.745193	0.352439	unchanged	-9.24345	C42H62O16	821.389	5.852	--	--	--	--	--	--	--	--	--	--	--	--
neg_4079	3-Oxododecanoyl-CoA	803.531	704.653	799.667	886.321	936.449	857.572	0.215867	0.0405132	1.8609	up	-7.25988	C33H56N7O18P3S	984.229	5.8813	C05263	Fatty acid elongation(ko00062);;Fatty acid degradation(ko00071);;Metabolic pathways(ko01100);;Fatty acid metabolism(ko01212)	LMFA07050013	Fatty Acyls [FA]	Fatty esters [FA07]	Fatty acyl CoAs [FA0705]	HMDB0003937	78303-19-2	Organic compounds	Lipids and lipid-like molecules	Fatty Acyls	Fatty acyl thioesters
neg_4083	1-Palmitoyl-2-hydroxy-sn-glycero-3-phosphoethanolamine	83.3484	93.0667	98.3367	85.618	117.365	93.3757	0.109217	0.545633	0.750482	unchanged	-10.3021	C21H44NO7P	452.274	5.89595	--	--	--	--	--	--	HMDB0011503	53862-35-4	Organic compounds	Lipids and lipid-like molecules	Glycerophospholipids	Glycerophosphoethanolamines
neg_4089	(+)-7-Isojasmonic acid CoA	2184.94	2096.1	2278.7	2420.63	2549.99	2225.84	0.133651	0.139881	1.54739	unchanged	15.5976	C33H52N7O18P3S	1004.24	5.92525	C16339	alpha-Linolenic acid metabolism(ko00592);;Metabolic pathways(ko01100);;Biosynthesis of secondary metabolites(ko01110)	--	--	--	--	HMDB0060298	--	Organic compounds	Organic acids and derivatives	Carboxylic acids and derivatives	Amino acids, peptides, and analogues
neg_4095	3-Isopropenylpimelyl-CoA	1673.13	1654.4	1713.5	1844.95	1859.07	1770.26	0.118952	0.0165767	2.00065	up	2.14187	C31H50N7O19P3S	948.204	5.9399	C11936	Limonene and pinene degradation(ko00903);;Degradation of aromatic compounds(ko01220)	--	--	--	--	--	--	--	--	--	--
neg_4103	Nocardicin C	337.968	6982.27	475.437	4.14e-07	4.14e-07	4.14e-07	-32.546	0.357629	1.13016	unchanged	6.99591	C23H26N4O8	521.148	5.96188	C17351	Monobactam biosynthesis(ko00261);;Metabolic pathways(ko01100);;Biosynthesis of secondary metabolites(ko01110)	--	--	--	--	--	--	--	--	--	--
neg_4110	d-biotin d-sulfoxide	390.919	429.957	425.273	367.741	444.594	429.787	-0.00466818	0.96287	0.0101884	unchanged	-2.41524	C10H16N2O4S	305.081	5.98387	--	--	--	--	--	--	--	--	--	--	--	--
neg_4122	(2E)-Hexadecenoyl-CoA	2753.93	2302.36	2604.57	2908.58	3022.71	2697.55	0.171661	0.126855	1.54943	unchanged	-1.5071	C37H60N7O17P3S-4	1034.27	6.0278	C05272	Fatty acid elongation(ko00062);;Fatty acid degradation(ko00071);;Metabolic pathways(ko01100);;Fatty acid metabolism(ko01212)	--	--	--	--	HMDB0003945	4460-95-1	Organic compounds	Lipids and lipid-like molecules	Fatty Acyls	Fatty acyl thioesters
neg_4138	Salviol	987.055	1017.15	954.494	984.21	1014.22	970.682	0.0050677	0.884126	0.173163	unchanged	2.37332	C20H30O2	663.464	6.10817	C21819	Diterpenoid biosynthesis(ko00904);;Biosynthesis of secondary metabolites(ko01110)	--	--	--	--	HMDB0302947	--	Organic compounds	Lipids and lipid-like molecules	Prenol lipids	Diterpenoids
neg_4147	PA(14:0/0:0)	193.769	310.194	239.721	214.731	278.435	231.487	-0.0373993	0.880222	0.165195	unchanged	-4.23055	C17H35O7P	417.18	6.13643	--	--	LMGP10050007	Glycerophospholipids [GP]	Glycerophosphates [GP10]	Monoacylglycerophosphates [GP1005]	HMDB0062321	--	Organic compounds	Lipids and lipid-like molecules	Glycerophospholipids	Glycerophosphates
neg_4165	Cyclohexane-1-carboxylate	242.161	231.095	223.274	184.446	242.272	238.982	-0.0653125	0.644536	0.510984	unchanged	-5.73436	C7H12O2	315.18	6.23873	C09822	Benzoate degradation(ko00362);;Metabolic pathways(ko01100);;Microbial metabolism in diverse environments(ko01120)	--	--	--	--	HMDB0031342	98-89-5	Organic compounds	Organic acids and derivatives	Carboxylic acids and derivatives	Carboxylic acids
neg_4174	Volicitin	75.8648	64.5087	75.1603	73.699	86.0056	88.4408	0.203272	0.140318	1.52666	unchanged	0.404232	C23H38N2O5	467.276	6.28255	C16345	alpha-Linolenic acid metabolism(ko00592)	LMFA08020212	Fatty Acyls [FA]	Fatty amides [FA08]	N-acyl amines [FA0802]	--	--	--	--	--	--
neg_4181	Inosine 5'-tetraphosphate	258.276	159.497	334.756	356.837	294.776	283.459	0.313328	0.359688	1.04673	unchanged	-9.5094	C10H16N4O17P4	1174.87	6.31905	C03614	Purine metabolism(ko00230);;Metabolic pathways(ko01100)	--	--	--	--	--	--	--	--	--	--
neg_4197	PC(o-18:2(9Z,12Z)/22:0)	91.5406	100.276	132.826	124.307	110.075	87.2801	-0.013308	0.955083	0.0806225	unchanged	5.08183	C48H94NO7P	862.65	6.35558	--	--	LMGP01020272	Glycerophospholipids [GP]	Glycerophosphocholines [GP01]	1-alkyl,2-acylglycerophosphocholines [GP0102]	HMDB0013437	--	Organic compounds	Lipids and lipid-like molecules	Glycerophospholipids	Glycerophosphocholines
neg_4205	2-Amino-3-carboxymuconic acid semialdehyde	1204.37	1279.87	990.967	1074.54	1378.71	1026.04	0.00169809	0.992729	0.0274527	unchanged	5.11251	C7H7NO5	429.081	6.38487	--	--	--	--	--	--	HMDB0001330	16597-19-6	Organic compounds	Organic acids and derivatives	Carboxylic acids and derivatives	Amino acids, peptides, and analogues
neg_4212	5'-methylthioformycin	456.893	11145	360.857	4.14e-07	4.14e-07	4.14e-07	-33.1638	0.381131	1.07958	unchanged	-5.0113	C11H15N5O3S	593.169	6.4215	--	--	--	--	--	--	--	--	--	--	--	--
neg_4217	Malvidin	0.0840925	271.116	4.14e-07	4.14e-07	4.14e-07	4.14e-07	-27.7007	0.422471	0.993566	unchanged	-0.6241	C17H15O7+	661.156	6.42882	C08716	--	LMPK12010004	Polyketides [PK]	Flavonoids [PK12]	Anthocyanidins [PK1201]	--	--	--	--	--	--
neg_4218	Prostaglandin G2	214.472	4.14e-07	23.3889	35.4013	4.14e-07	4.14e-07	-2.74824	0.425817	0.969672	unchanged	-9.5766	C20H32O6	795.447	6.42882	C05956	Arachidonic acid metabolism(ko00590);;Metabolic pathways(ko01100)	LMFA03010009	Fatty Acyls [FA]	Eicosanoids [FA03]	Prostaglandins [FA0301]	HMDB0003235	51982-36-6	Organic compounds	Lipids and lipid-like molecules	Fatty Acyls	Eicosanoids
neg_4230	Veratramine	273.154	334.524	278.462	304.498	311.274	322.283	0.0821373	0.474236	0.856937	unchanged	-14.9023	C27H39NO2	454.29	6.4864	C10829	--	--	--	--	--	HMDB0259781	--	Organic compounds	Benzenoids	Fluorenes	--
neg_4231	Spheroidenone	113.909	114.002	88.6642	104.745	136.709	89.9483	0.0660359	0.778097	0.345174	unchanged	27.6658	C41H58O2	627.458	6.50103	C15903	Carotenoid biosynthesis(ko00906);;Metabolic pathways(ko01100);;Biosynthesis of secondary metabolites(ko01110)	LMPR01070121	Prenol Lipids [PR]	Isoprenoids [PR01]	C40 isoprenoids (tetraterpenes) [PR0107]	--	--	--	--	--	--
neg_4232	DG(16:1(9Z)/18:1(9Z)/0:0)	546.161	622.882	511.403	549.477	513.541	509.461	-0.0958031	0.393791	1.02446	unchanged	-8.80224	C37H68O5	637.5	6.50103	--	--	--	--	--	--	HMDB0007131	--	Organic compounds	Lipids and lipid-like molecules	Glycerolipids	Diradylglycerols
neg_4237	Undecaprenyl phosphate	1653.26	1696.81	1619.82	1747.33	1806.55	1657.65	0.0684933	0.196865	1.39837	unchanged	19.7799	C55H91O4P	891.681	6.52297	C17556	Peptidoglycan biosynthesis(ko00550);;Teichoic acid biosynthesis(ko00552)	LMPR03020001	Prenol Lipids [PR]	Polyprenols [PR03]	Bactoprenol monophosphates [PR0302]	--	--	--	--	--	--
neg_4240	N7-Pan	4544.05	3976.29	2702.48	2453.8	1794.21	2756.2	-0.68014	0.105582	1.66458	unchanged	-24.4376	C16H32N2O4	337.203	6.5668	--	--	--	--	--	--	--	--	--	--	--	--
neg_4243	3a,7a,12b-Trihydroxy-5b-cholanoic acid	52.6736	5.23557	12.8613	1.57311	8.19069	4.14e-07	-2.85763	0.299773	1.22859	unchanged	-5.13631	C24H40O5	453.284	6.58877	--	--	--	--	--	--	--	--	--	--	--	--
neg_4247	Lysyl-Histidine	8.08365	5.52485	4.14e-07	3.8501	4.14e-07	4.14e-07	-1.82154	0.314232	1.15658	unchanged	3.5636	C12H21N5O3	328.164	6.62537	--	--	--	--	--	--	HMDB0028953	35170-01-5	Organic compounds	Organic acids and derivatives	Carboxylic acids and derivatives	Amino acids, peptides, and analogues
neg_4248	Betaxolol	101.925	112.781	105.521	90.5063	113.704	72.852	-0.208884	0.347886	1.09999	unchanged	5.5253	C18H29NO3	352.215	6.662	C06849	--	--	--	--	--	HMDB0014341	63659-18-7	Organic compounds	Benzenoids	Phenols	Tyrosols and derivatives
neg_4257	L-Norvaline	2819.23	2599.6	2982.22	2519.31	3449.45	3257.64	0.1352	0.441997	0.953325	unchanged	14.3655	C5H11NO2	293.175	6.7353	C01826	--	--	--	--	--	--	--	--	--	--	--
neg_4258	3,4-Dihydroxy-9,10-secoandrosta-1,3,5(10)-triene-9,17-dione	45.3181	45.4612	72.003	46.0417	87.4108	76.0065	0.363724	0.369146	1.04417	unchanged	-15.9612	C19H24O4	361.161	6.74267	C04793	Steroid degradation(ko00984);;Metabolic pathways(ko01100);;Microbial metabolism in diverse environments(ko01120);;Degradation of aromatic compounds(ko01220)	LMST02020062	Sterol Lipids [ST]	Steroids [ST02]	C19 steroids (androgens) and derivatives [ST0202]	--	--	--	--	--	--
neg_4261	7,8-Dihydro-7,8-dihydroxykynurenate	114.012	138.036	113.348	119.678	128.443	103.211	-0.0566256	0.69168	0.465376	unchanged	3.07476	C10H9NO5	505.111	6.74267	C01249	Tryptophan metabolism(ko00380)	--	--	--	--	--	--	--	--	--	--
neg_4272	4-Methylthiobutyl-desulfoglucosinolate	258.009	275.391	191.116	253.035	266.231	185.474	-0.039927	0.863075	0.214725	unchanged	-12.3259	C12H23NO6S2	727.183	6.75003	C17248	2-Oxocarboxylic acid metabolism(ko01210)	--	--	--	--	--	--	--	--	--	--
neg_4274	5-Methoxydimethyltryptamine	41.8814	143.711	4.14e-07	4.14e-07	117.569	78.8698	0.0819479	0.950807	0.0945557	unchanged	-12.3729	C13H18N2O	481.277	6.77207	--	--	--	--	--	--	HMDB0002004	1019-45-0	Organic compounds	Organoheterocyclic compounds	Indoles and derivatives	Tryptamines and derivatives
neg_4276	5-methylaminomethyl-2-thiouridine	436.377	15989.9	171.124	4.14e-07	4.14e-07	4.14e-07	-33.6362	0.400972	1.03786	unchanged	-3.57995	C11H17N3O5S	665.189	6.78677	--	--	--	--	--	--	--	--	--	--	--	--
neg_4281	N-delta-(phosphonoacetyl)-L-ornithine	132.627	146.107	146.948	164.557	161.644	126.431	0.088562	0.549753	0.695031	unchanged	1.65753	C7H14N2O6P-	505.111	6.8225	--	--	--	--	--	--	--	--	--	--	--	--
neg_4286	UDP-N-acetylmuraminate	70.6039	99.76	93.0612	101.804	113.031	96.3326	0.240303	0.20915	1.36375	unchanged	-1.7059	C20H31N3O19P2	678.094	6.8225	--	--	--	--	--	--	HMDB0011720	--	Organic compounds	Nucleosides, nucleotides, and analogues	Pyrimidine nucleotides	Pyrimidine nucleotide sugars
neg_4287	Cytidine monophosphate	45.7106	65.6332	51.4117	79.4861	69.1694	47.547	0.269638	0.382501	0.955366	unchanged	-21.139	C9H14N3O8P	691.088	6.81515	--	--	--	--	--	--	HMDB0000095	63-37-6	Organic compounds	Nucleosides, nucleotides, and analogues	Pyrimidine nucleotides	Pyrimidine ribonucleotides
neg_4289	5-amino-1-(5-phospho-D-ribosyl)imidazole-4-carboxylate	109.827	113.236	78.9134	82.4272	102.064	68.1641	-0.257265	0.326336	1.06945	unchanged	-24.0602	C9H14N3O9P	723.075	6.81515	C04751	Purine metabolism(ko00230);;Metabolic pathways(ko01100);;Biosynthesis of secondary metabolites(ko01110)	--	--	--	--	HMDB0006273	6001-14-5	Organic compounds	Organic oxygen compounds	Organooxygen compounds	Carbohydrates and carbohydrate conjugates
neg_4293	Methacrylyl-CoA	54.9736	127.205	57.4067	86.3911	75.273	65.1282	-0.0791668	0.875972	0.212827	unchanged	4.46838	C25H40N7O17P3S	880.143	6.8225	C03460	Valine, leucine and isoleucine degradation(ko00280);;Metabolic pathways(ko01100)	LMFA07050350	Fatty Acyls [FA]	Fatty esters [FA07]	Fatty acyl CoAs [FA0705]	HMDB0001011	6008-91-9	Organic compounds	Organic oxygen compounds	Organic oxoanionic compounds	Organic pyrophosphates
neg_4295	Caftaric acid	55.0351	70.7133	65.12	43.5604	69.2404	68.5706	-0.0736313	0.763077	0.314787	unchanged	8.7315	C13H12O9	333.026	6.82985	--	--	--	--	--	--	HMDB0013680	67879-58-7	Organic compounds	Phenylpropanoids and polyketides	Cinnamic acids and derivatives	Hydroxycinnamic acids and derivatives
neg_4305	Triethanolamine	34.1539	9.66711	16.5657	20.9887	29.5372	5.05899	-0.119536	0.883215	0.164719	unchanged	-1.71024	C6H15NO3	343.208	6.8738	C06771	Glycerophospholipid metabolism(ko00564)	--	--	--	--	HMDB0032538	102-71-6	Organic compounds	Organic nitrogen compounds	Organonitrogen compounds	Amines
neg_4314	3-Hydroxy-7,8-dimethoxy-6-isopropoxy-2-naphthoate	234.354	230.06	199.86	219.73	238.325	202.39	-0.00834156	0.936339	0.0910668	unchanged	2.33207	C16H18O6	327.086	6.88848	C21323	Biosynthesis of enediyne antibiotics(ko01059);;Metabolic pathways(ko01100);;Biosynthesis of secondary metabolites(ko01110)	--	--	--	--	--	--	--	--	--	--
neg_4315	L-Ala-gamma-D-Glu-DAP-D-Ala	482.856	595.371	422.881	442.699	573.081	492.059	0.00645454	0.973527	0.0567073	unchanged	5.61452	C18H30N5O9-	459.2	6.90318	--	--	--	--	--	--	--	--	--	--	--	--
neg_4322	Niddamycin	12.4557	377.201	4.14e-07	4.14e-07	4.14e-07	27.7015	-3.81417	0.432383	0.970646	unchanged	-4.49927	C39H63NO14	804.391	6.95445	C12152	Type I polyketide structures(ko01052)	--	--	--	--	--	--	--	--	--	--
neg_4323	(S)-8-Oxocitronellyl enol	107.812	107.493	131.831	96.4939	102.323	101.983	-0.206701	0.190386	1.48055	unchanged	-4.64226	C10H16O2	395.242	6.96913	C22225	Metabolic pathways(ko01100);;Biosynthesis of secondary metabolites(ko01110)	--	--	--	--	--	--	--	--	--	--
neg_4336	fumagillin	4.14e-07	47.3788	4.14e-07	4.14e-07	4.14e-07	661.744	3.80396	0.451337	0.934862	unchanged	-4.66186	C26H36O7	505.242	7.05733	C09668	--	LMPR0103060003	Prenol Lipids [PR]	Isoprenoids [PR01]	C15 isoprenoids (sesquiterpenes) [PR0103]	HMDB0242599	--	Organic compounds	Lipids and lipid-like molecules	Fatty Acyls	Fatty acids and conjugates
neg_4337	Abacavir	155.061	113.596	103.734	147.557	100.931	117.391	-0.0254552	0.922083	0.149067	unchanged	11.6066	C14H18N6O	617.313	7.06458	C07624	--	--	--	--	--	HMDB0015182	136470-78-5	Organic compounds	Nucleosides, nucleotides, and analogues	Nucleoside and nucleotide analogues	Cyclopentyl nucleosides
neg_4344	Monacolin J acid	24.3843	23.5945	23.927	19.3262	21.0976	27.8665	-0.0744269	0.68926	0.468699	unchanged	1.99012	C19H30O5	337.203	7.07918	C20854	Biosynthesis of various other secondary metabolites(ko00997);;Metabolic pathways(ko01100);;Biosynthesis of secondary metabolites(ko01110)	--	--	--	--	--	--	--	--	--	--
neg_4346	Afzelechin	9.80736	446.131	4.14e-07	2.86563	4.14e-07	5.42869	-5.78057	0.417165	1.00457	unchanged	2.06279	C15H14O5	593.168	7.07918	C09320	Biosynthesis of secondary metabolites(ko01110)	LMPK12020035	Polyketides [PK]	Flavonoids [PK12]	Flavans, Flavanols and Leucoanthocyanidins [PK1202]	HMDB0030823	2545-00-8	Organic compounds	Phenylpropanoids and polyketides	Flavonoids	Flavans
neg_4347	Miraxanthin-V	482.095	22283	136.732	4.14e-07	4.14e-07	4.14e-07	-34.1007	0.406766	1.02584	unchanged	-30.6921	C17H18N2O6	737.21	7.07918	C08557	Biosynthesis of secondary metabolites(ko01110)	--	--	--	--	--	--	--	--	--	--
neg_4353	Iproniazid	244.267	307.073	234.067	325.245	142.148	203.267	-0.227858	0.564394	0.733605	unchanged	-1.12814	C9H13N3O	417.225	7.08655	C11777	--	--	--	--	--	HMDB0253570	--	Organic compounds	Organoheterocyclic compounds	Pyridines and derivatives	Pyridinecarboxylic acids and derivatives
neg_4357	2,3-dihydrodipicolinate	2138.9	2036.14	1684.74	2023.43	2041.15	1650.53	-0.036065	0.809709	0.295198	unchanged	6.46214	C7H7NO4	383.075	7.13037	C03340	--	--	--	--	--	HMDB0012247	16052-12-3	Organic compounds	Organic acids and derivatives	Carboxylic acids and derivatives	Amino acids, peptides, and analogues
neg_4359	4-Cholesten-7alpha,12alpha-diol-3-one	159.755	145.578	146.758	118.093	133.561	140.748	-0.204281	0.0781068	1.67891	unchanged	-15.7102	C27H44O3	415.315	7.13037	C17339	Metabolic pathways(ko01100)	--	--	--	--	--	--	--	--	--	--
neg_4360	Reduced riboflavin	131.454	93.7096	62.1406	68.6229	59.9491	65.6902	-0.564577	0.260641	1.34484	unchanged	0.515448	C17H22N4O6	423.152	7.13037	C01007	Riboflavin metabolism(ko00740);;Metabolic pathways(ko01100)	--	--	--	--	HMDB0001557	101652-10-2	Organic compounds	Organoheterocyclic compounds	Pteridines and derivatives	Alloxazines and isoalloxazines
neg_4361	Myxochelin B	74.4323	43.7301	30.5742	32.7817	34.3802	8.7406	-0.97054	0.202736	1.36435	unchanged	0.788229	C20H25N3O6	448.173	7.13037	C12221	Biosynthesis of siderophore group nonribosomal peptides(ko01053)	--	--	--	--	--	--	--	--	--	--
neg_4384	PS(18:0/0:0)	4761.22	3683.72	6018.05	4765.67	5405.41	5555.6	0.120848	0.60537	0.646965	unchanged	-8.42898	C24H48NO9P	524.295	7.22482	--	--	LMGP03050006	Glycerophospholipids [GP]	Glycerophosphoserines [GP03]	Monoacylglycerophosphoserines [GP0305]	HMDB0240606	119786-67-3	Organic compounds	Lipids and lipid-like molecules	Glycerophospholipids	Glycerophosphoserines
neg_4385	Desacetylvindoline	599.92	778.912	557.193	509.674	545.389	538.139	-0.281168	0.232433	1.40641	unchanged	-31.6678	C23H30N2O5	459.2	7.23207	C01091	Indole alkaloid biosynthesis(ko00901);;Metabolic pathways(ko01100);;Biosynthesis of secondary metabolites(ko01110)	--	--	--	--	--	--	--	--	--	--
neg_4388	Vitisin B	335.319	511.44	299.21	270.757	310.827	271.504	-0.425802	0.272847	1.29879	unchanged	2.08525	C25H27O12+	554.121	7.23207	--	--	--	--	--	--	HMDB0036825	--	Organic compounds	Organoheterocyclic compounds	Pyrrolidines	Phenylpyrrolidines
neg_4390	Tylosin	59.8931	273.875	3.06685	4.14e-07	88.9638	106.222	-0.787193	0.636534	0.558902	unchanged	-20.1641	C46H77NO17	950.47	7.23207	C01457	Biosynthesis of 12-, 14- and 16-membered macrolides(ko00522);;Type I polyketide structures(ko01052);;Metabolic pathways(ko01100);;Biosynthesis of secondary metabolites(ko01110)	LMPK04000004	Polyketides [PK]	Macrolides and lactone polyketides [PK04]	--	HMDB0034108	1401-69-0	Organic compounds	Organic oxygen compounds	Organooxygen compounds	Carbohydrates and carbohydrate conjugates
neg_4393	amiclenomycin	92.0217	100.249	73.2357	69.5147	60.4448	97.46	-0.223389	0.41184	0.927106	unchanged	39.8693	C10H16N2O2	437.256	7.2467	--	--	--	--	--	--	--	--	--	--	--	--
neg_4401	UWM6	269.494	252.204	241.427	247.851	280.615	224.026	-0.0202423	0.859267	0.197503	unchanged	-6.22093	C19H18O6	341.101	7.29828	C18678	Biosynthesis of type II polyketide products(ko01057);;Biosynthesis of secondary metabolites(ko01110)	--	--	--	--	--	--	--	--	--	--
neg_4402	Nicotinamide riboside	68.9593	30.6283	29.0641	13.2716	32.5923	27.7427	-0.805565	0.295939	1.16707	unchanged	21.3552	C11H15N2O5+	276.078	7.31288	--	--	--	--	--	--	HMDB0000855	1341-23-7	Organic compounds	Organic oxygen compounds	Organooxygen compounds	Carbohydrates and carbohydrate conjugates
neg_4406	7,8-Dihydromethanopterin	408.999	25091.8	110.943	4.14e-07	4.14e-07	4.14e-07	-34.262	0.41077	1.01756	unchanged	16.2121	C30H43N6O16P	809.229	7.32025	C05927	Folate biosynthesis(ko00790);;Biosynthesis of cofactors(ko01240)	--	--	--	--	--	--	--	--	--	--
neg_4421	Medermycin	205.388	600.853	411.487	220.282	371.045	3.47186	-1.03372	0.254971	1.21564	unchanged	10.4623	C24H27NO8	492.148	7.37888	C12437	Biosynthesis of type II polyketide products(ko01057)	--	--	--	--	--	--	--	--	--	--
neg_4424	(S)-2,3-epoxysqualene	4.14e-07	8.74259	208.017	13.2329	3.82142	4.14e-07	-3.66788	0.430491	0.957227	unchanged	-2.01735	C30H50O	461.355	7.42295	C01054	Steroid biosynthesis(ko00100);;Sesquiterpenoid and triterpenoid biosynthesis(ko00909);;Biosynthesis of various alkaloids(ko00996);;Biosynthesis of various plant secondary metabolites(ko00999);;Metabolic pathways(ko01100);;Biosynthesis of secondary metabolites(ko01110)	LMPR0106010010	Prenol Lipids [PR]	Isoprenoids [PR01]	C30 isoprenoids (triterpenes) [PR0106]	HMDB0001188	54910-48-4	Organic compounds	Lipids and lipid-like molecules	Prenol lipids	Triterpenoids
neg_4432	ponasterone A	81.9612	119.549	72.0106	62.799	74.2611	54.2691	-0.515593	0.190097	1.45358	unchanged	-17.6327	C27H44O6	485.28	7.45215	C08835	--	LMST01010195	Sterol Lipids [ST]	Sterols [ST01]	Cholesterol and derivatives [ST0101]	HMDB0256697	--	Organic compounds	Lipids and lipid-like molecules	Steroids and steroid derivatives	Bile acids, alcohols and derivatives
neg_4447	Avermectin B1b monosaccharide	65.3962	50.6215	35.1243	101.368	53.0317	56.2475	0.478926	0.344996	1.02228	unchanged	10.371	C40H58O11	735.38	7.52438	C11965	Biosynthesis of 12-, 14- and 16-membered macrolides(ko00522);;Metabolic pathways(ko01100);;Biosynthesis of secondary metabolites(ko01110)	--	--	--	--	--	--	--	--	--	--
neg_4461	Estrone	39.7398	45.5886	68.4783	239.913	30.2529	14.7587	0.889461	0.609241	0.581213	unchanged	0.413593	C18H22O2	585.322	7.53878	C00468	Metabolic pathways(ko01100)	LMST02010004	Sterol Lipids [ST]	Steroids [ST02]	C18 steroids (estrogens) and derivatives [ST0201]	HMDB0000145	53-16-7	Organic compounds	Lipids and lipid-like molecules	Steroids and steroid derivatives	Estrane steroids
neg_4462	Cephalosporin C	206.449	184.387	170.101	245.764	254.161	177.138	0.271453	0.250105	1.28323	unchanged	-16.0896	C16H21N3O8S	829.189	7.53878	C00916	Penicillin and cephalosporin biosynthesis(ko00311);;Metabolic pathways(ko01100);;Biosynthesis of secondary metabolites(ko01110)	--	--	--	--	HMDB0060450	--	Organic compounds	Organic acids and derivatives	Carboxylic acids and derivatives	Amino acids, peptides, and analogues
neg_4464	Sirohydrochlorin	434.303	25833.4	125.386	0.987211	4.14e-07	4.14e-07	-14.7064	0.410246	1.01864	unchanged	-0.0571138	C42H44N4O16	881.25	7.53878	C05778	Porphyrin metabolism(ko00860);;Metabolic pathways(ko01100);;Biosynthesis of secondary metabolites(ko01110);;Microbial metabolism in diverse environments(ko01120);;Biosynthesis of cofactors(ko01240)	--	--	--	--	--	--	--	--	--	--
neg_4468	9,10-Dihydroxystearate	146.114	126.611	144.662	142.587	136.17	137.898	-0.00253519	0.973198	0.0442155	unchanged	-3.37095	C18H36O4	315.253	7.5608	C19622	Cutin, suberine and wax biosynthesis(ko00073)	--	--	--	--	HMDB0302281	--	Organic compounds	Lipids and lipid-like molecules	Fatty Acyls	Fatty acids and conjugates
neg_4470	Phytosphingosine 1-phosphate	38.0225	70.6849	46.4801	61.1549	26.2577	37.4657	-0.313489	0.516132	0.779095	unchanged	1.25221	C18H40NO6P	396.253	7.56805	--	--	LMSP01050003	Sphingolipids [SP]	Sphingoid bases [SP01]	Sphingoid base 1-phosphates [SP0105]	--	--	--	--	--	--
neg_4471	3''-Hydroxy-geranylhydroquinone	1676.18	2292.28	1569	2016.63	1597.01	1607.57	-0.0848368	0.714358	0.467109	unchanged	15.9028	C16H22O3	283.136	7.57543	C18132	Ubiquinone and other terpenoid-quinone biosynthesis(ko00130);;Biosynthesis of secondary metabolites(ko01110)	--	--	--	--	--	--	--	--	--	--
neg_4476	Deacetylvindoline	550.778	433.694	407.252	368.631	431.373	418.295	-0.192004	0.323077	1.11333	unchanged	-33.856	C23H30N2O5	459.2	7.60482	C01091	Indole alkaloid biosynthesis(ko00901);;Metabolic pathways(ko01100);;Biosynthesis of secondary metabolites(ko01110)	--	--	--	--	--	--	--	--	--	--
neg_4486	4,21-Dehydrogeissoschizine	140.881	516.984	9.96907	9.15383	7.12022	1931.85	1.54452	0.577732	0.686859	unchanged	-6.87313	C21H23N2O3+	761.351	7.64897	C03677	Indole alkaloid biosynthesis(ko00901);;Metabolic pathways(ko01100);;Biosynthesis of secondary metabolites(ko01110)	--	--	--	--	--	--	--	--	--	--
neg_4490	Pluviatolide	22.1095	47.368	25.366	50.3948	60.9962	23.2333	0.505318	0.395495	0.945767	unchanged	11.1864	C20H20O6	377.105	7.66373	C21191	Biosynthesis of various plant secondary metabolites(ko00999);;Metabolic pathways(ko01100);;Biosynthesis of secondary metabolites(ko01110)	--	--	--	--	--	--	--	--	--	--
neg_4498	3-Methyl-1-hydroxybutyl-ThPP	227.203	987.384	4.14e-07	4.14e-07	65.9578	4.14e-07	-4.20278	0.328075	1.19181	unchanged	-4.41534	C17H29N4O8P2S+	546.085	7.69315	C15974	Valine, leucine and isoleucine degradation(ko00280)	--	--	--	--	HMDB0006865	--	Organic compounds	Organoheterocyclic compounds	Diazines	Pyrimidines and pyrimidine derivatives
neg_4513	Nonanoic acid	408.07	368.587	322.522	388.938	373.863	332.009	-0.0057455	0.963912	0.0735159	unchanged	-6.6043	C9H18O2	315.252	7.72233	C01601	--	LMFA01010009	Fatty Acyls [FA]	Fatty Acids and Conjugates [FA01]	Straight chain fatty acids [FA0101]	HMDB0000847	112-05-0	Organic compounds	Lipids and lipid-like molecules	Fatty Acyls	Fatty acids and conjugates
neg_4516	Cobalt-dihydro-precorrin 6	457.349	27590	109.848	4.14e-07	4.14e-07	4.14e-07	-34.3987	0.410866	1.01737	unchanged	-18.4372	C44H55CoN4O16+	953.27	7.72233	C11543	Porphyrin metabolism(ko00860);;Metabolic pathways(ko01100);;Biosynthesis of cofactors(ko01240)	--	--	--	--	--	--	--	--	--	--
neg_4520	Glutathionylspermidine	111.271	88.5121	115.045	108.681	134.218	105.711	0.147051	0.411048	0.945658	unchanged	20.3658	C17H34N6O5S	433.233	7.73685	C05730	Glutathione metabolism(ko00480);;Metabolic pathways(ko01100)	--	--	--	--	--	--	--	--	--	--
neg_4521	1-Palmitoyl Lysophosphatidic Acid	635.53	470.65	599.901	502.082	531.355	541.489	-0.115403	0.477248	0.837639	unchanged	-6.87102	C19H39O7P	409.233	7.75887	--	--	--	--	--	--	--	--	--	--	--	--
neg_4536	Abscisic alcohol	647.78	56.6922	139.796	240.952	61.297	46.4962	-1.27553	0.471642	0.86738	unchanged	-36.2361	C15H22O3	559.31	7.80238	C13456	Carotenoid biosynthesis(ko00906)	--	--	--	--	HMDB0039635	113472-20-1	Organic compounds	Lipids and lipid-like molecules	Prenol lipids	Sesquiterpenoids
neg_4540	LysoPC(20:4(5Z,8Z,11Z,14Z))	371.469	168.084	141.188	276.757	148.218	173.773	-0.185156	0.762076	0.382443	unchanged	34.8876	C28H50NO7P	564.326	7.82413	--	--	--	--	--	--	HMDB0010395	60701-99-7	Organic compounds	Lipids and lipid-like molecules	Glycerophospholipids	Glycerophosphocholines
neg_4543	4-Amino-5-hydroxymethyl-2-methylpyrimidine	266.275	231.15	259.735	293.172	310.57	256.224	0.18368	0.16077	1.46254	unchanged	5.1359	C6H9N3O	277.143	7.84497	C01279	Thiamine metabolism(ko00730);;Metabolic pathways(ko01100);;Biosynthesis of cofactors(ko01240);;ABC transporters(ko02010)	--	--	--	--	HMDB0247327	--	Organic compounds	Organoheterocyclic compounds	Diazines	Pyrimidines and pyrimidine derivatives
neg_4550	Alpha-Linolenic acid	1191.97	1693.35	723.884	1199.34	1235.6	770.665	-0.171087	0.699625	0.4725	unchanged	-5.18685	C18H30O2	323.221	7.85957	C06427	alpha-Linolenic acid metabolism(ko00592);;Biosynthesis of unsaturated fatty acids(ko01040);;Metabolic pathways(ko01100);;Biosynthesis of secondary metabolites(ko01110)	LMFA01030152	Fatty Acyls [FA]	Fatty Acids and Conjugates [FA01]	Unsaturated fatty acids [FA0103]	HMDB0001388	463-40-1	Organic compounds	Lipids and lipid-like molecules	Fatty Acyls	Lineolic acids and derivatives
neg_4558	3beta-hydroxy-4beta-methyl-5alpha-cholest-7-ene-4alpha-carboxylic acid	267.72	231.71	184.11	141.964	176.239	168.824	-0.489023	0.097734	1.70029	unchanged	-15.8755	C29H48O3	443.346	7.88873	--	--	LMST01010175	Sterol Lipids [ST]	Sterols [ST01]	Cholesterol and derivatives [ST0101]	HMDB0304159	--	Organic compounds	Lipids and lipid-like molecules	Steroids and steroid derivatives	Cholestane steroids
neg_4563	1-Deoxy-11beta-hydroxypentalenate	2655.89	71.7361	274.669	487.988	71.8097	47.441	-2.30573	0.438214	0.945405	unchanged	-38.4511	C15H22O3	559.308	7.92538	C20403	Biosynthesis of various antibiotics(ko00998);;Metabolic pathways(ko01100);;Biosynthesis of secondary metabolites(ko01110)	--	--	--	--	--	--	--	--	--	--
neg_4575	Carnitine	96.1737	136.077	53.301	102.275	108.223	66.3352	-0.0447372	0.921587	0.132923	unchanged	3.08983	C7H16NO3+	323.22	7.98417	C00487	Lysine degradation(ko00310);;Metabolic pathways(ko01100);;ABC transporters(ko02010)	--	--	--	--	HMDB0000062	541-15-1	Organic compounds	Organic nitrogen compounds	Organonitrogen compounds	Quaternary ammonium salts
neg_4580	.alpha.-Linolenoyl ethanolamide	335.294	349.816	377.447	291.649	339.675	322.651	-0.155516	0.126499	1.49347	unchanged	18.0854	C20H35NO2	356.242	8.00618	--	--	--	--	--	--	--	--	--	--	--	--
neg_4582	cerulenin	386.268	252.63	393.637	296.889	308.449	269.829	-0.238562	0.371291	1.05414	unchanged	-3.04292	C12H17NO3	505.254	8.00618	C12058	--	LMFA08010013	Fatty Acyls [FA]	Fatty amides [FA08]	Primary amides [FA0801]	HMDB0015168	17397-89-6	Organic compounds	Organoheterocyclic compounds	Epoxides	Oxirane carboxylic acids and derivatives
neg_4587	UDP-N-acetylmuramoyl-L-alanyl-D-glutamyl-meso-2,6-diaminoheptanedioate-D-alanine	4.14e-07	961.865	4.14e-07	4.14e-07	4.14e-07	4.14e-07	-29.5272	0.42265	0.993201	unchanged	7.33579	C38H58N8O27P2-2	1165.3	8.02808	--	--	--	--	--	--	--	--	--	--	--	--
neg_4591	PE(16:0/0:0)	543.036	488.545	503.38	451.918	401.024	418.65	-0.271564	0.0166766	1.97493	down	-6.89708	C21H44NO7P	452.275	8.04248	--	--	LMGP02050002	Glycerophospholipids [GP]	Glycerophosphoethanolamines [GP02]	Monoacylglycerophosphoethanolamines [GP0205]	HMDB0011503	53862-35-4	Organic compounds	Lipids and lipid-like molecules	Glycerophospholipids	Glycerophosphoethanolamines
neg_4599	3alpha,7alpha,12alpha,26-Tetrahydroxy-5beta-cholestane	528.54	777.773	214.594	295.482	161.366	164.537	-1.29137	0.201366	1.47738	unchanged	-10.3456	C27H48O4	481.349	8.064	C05446	Metabolic pathways(ko01100)	LMST04030014	Sterol Lipids [ST]	Bile acids and derivatives [ST04]	C27 bile acids, alcohols, and derivatives [ST0403]	HMDB0001231	862-53-3	Organic compounds	Lipids and lipid-like molecules	Steroids and steroid derivatives	Bile acids, alcohols and derivatives
neg_4600	L-Homophenylalanine	54.5939	49.9899	76.5788	77.8831	45.352	70.9466	0.100122	0.753136	0.340041	unchanged	22.3602	C10H13NO2	417.211	8.0933	C17235	Phenylalanine, tyrosine and tryptophan biosynthesis(ko00400);;Metabolic pathways(ko01100);;Biosynthesis of secondary metabolites(ko01110);;2-Oxocarboxylic acid metabolism(ko01210)	--	--	--	--	--	--	--	--	--	--
neg_4601	9(S)-HODE	845.549	779.884	529.025	986.037	741.783	538.411	0.0729701	0.829626	0.214223	unchanged	-4.46373	C18H32O3	295.227	8.10055	C14767	Linoleic acid metabolism(ko00591)	--	--	--	--	HMDB0004670	73543-67-6	Organic compounds	Lipids and lipid-like molecules	Fatty Acyls	Lineolic acids and derivatives
neg_4616	Avermectin B2a aglycone	21.8419	9.08281	223.751	557.646	11.9606	6.18017	1.17688	0.628222	0.536694	unchanged	30.453	C34H50O9	623.338	8.14423	C11971	Biosynthesis of 12-, 14- and 16-membered macrolides(ko00522)	--	--	--	--	--	--	--	--	--	--
neg_4620	Avermectin B1a	18.9646	125.426	4.14e-07	4.14e-07	55.1548	62.2147	-0.298924	0.850117	0.214717	unchanged	-5.31567	C48H72O14	907.457	8.14423	C11983	Biosynthesis of 12-, 14- and 16-membered macrolides(ko00522);;Metabolic pathways(ko01100);;Biosynthesis of secondary metabolites(ko01110)	LMPK04000024	Polyketides [PK]	Macrolides and lactone polyketides [PK04]	--	--	--	--	--	--	--
neg_4627	Practolol	101968	103053	68670.7	123409	442740	65009.5	1.20545	0.417034	1.0159	unchanged	-24.0267	C14H22N2O3	265.149	8.16577	C11696	--	--	--	--	--	HMDB0015411	6673-35-4	Organic compounds	Benzenoids	Benzene and substituted derivatives	Anilides
neg_4630	Phenylalanylphenylalanine	634.801	558.197	372.88	919.206	3771.13	309.1	1.67479	0.395683	1.06083	unchanged	36.4873	C18H20N2O3	333.133	8.16577	--	--	--	--	--	--	HMDB0013302	2577-40-4	Organic compounds	Organic acids and derivatives	Carboxylic acids and derivatives	Amino acids, peptides, and analogues
neg_4636	HSO3-	4.14e-07	4.14e-07	4.14e-07	25.5398	342.651	4.14e-07	28.1418	0.381333	1.09732	unchanged	-7.26123	HO3S-	79.9568	8.16577	C11481	Cysteine and methionine metabolism(ko00270)	--	--	--	--	--	--	--	--	--	--
neg_4637	Sulfate	395.159	376.244	248.81	422.749	1434.19	231.62	1.03364	0.440937	0.965728	unchanged	-4.39411	H2O4S	96.9597	8.17302	C00059	Purine metabolism(ko00230);;Monobactam biosynthesis(ko00261);;Cysteine and methionine metabolism(ko00270);;Sulfur metabolism(ko00920);;Metabolic pathways(ko01100);;Biosynthesis of secondary metabolites(ko01110);;Microbial metabolism in diverse environments(ko01120);;ABC transporters(ko02010);;Quorum sensing(ko02024)	--	--	--	--	HMDB0001448	14808-79-8	Inorganic compounds	Homogeneous non-metal compounds	Non-metal oxoanionic compounds	Non-metal sulfates
neg_4640	(S)-Coclaurine	13.601	15.5319	3.81295	37.4268	309.109	6.46239	3.42149	0.382677	1.09253	unchanged	-17.751	C17H19NO3	569.256	8.19397	C06161	Metabolic pathways(ko01100);;Biosynthesis of secondary metabolites(ko01110)	--	--	--	--	--	--	--	--	--	--
neg_4644	Oleic acid	0.0139239	0.217365	0.143414	0.337287	438.791	1.9718	10.2011	0.419945	1.0198	unchanged	-2.51326	C18H34O2	327.253	8.20863	C00712	Fatty acid biosynthesis(ko00061);;Cutin, suberine and wax biosynthesis(ko00073);;Biosynthesis of unsaturated fatty acids(ko01040)	LMFA01030002	Fatty Acyls [FA]	Fatty Acids and Conjugates [FA01]	Unsaturated fatty acids [FA0103]	HMDB0000207	112-80-1	Organic compounds	Lipids and lipid-like molecules	Fatty Acyls	Fatty acids and conjugates
neg_4646	5-Hydroxylysine	548.804	562.446	532.457	445.404	527.468	562.309	-0.098545	0.407511	0.954912	unchanged	16.2768	C6H14N2O3	383.22	8.22305	--	--	--	--	--	--	HMDB0000450	1190-94-9	Organic compounds	Organic acids and derivatives	Carboxylic acids and derivatives	Amino acids, peptides, and analogues
neg_4648	6,8a-Seco-6,8a-deoxy-5-oxoavermectin ''1a'' aglycone	33.0904	68.3509	51.7227	96.7205	334.084	81.6205	1.74226	0.279713	1.31714	unchanged	8.11221	C34H48O7	589.319	8.22305	C11977	Biosynthesis of 12-, 14- and 16-membered macrolides(ko00522);;Metabolic pathways(ko01100);;Biosynthesis of secondary metabolites(ko01110)	--	--	--	--	--	--	--	--	--	--
neg_4658	Uridine 5'-monophosphate	1011.65	1189.04	1062.54	1076.49	896.509	988.084	-0.140176	0.245331	1.27034	unchanged	-30.286	C9H13N2O9P	693.05	8.24492	C00105	Pyrimidine metabolism(ko00240);;Metabolic pathways(ko01100);;Nucleotide metabolism(ko01232);;Biosynthesis of cofactors(ko01240)	--	--	--	--	HMDB0000288	58-97-9	Organic compounds	Nucleosides, nucleotides, and analogues	Pyrimidine nucleotides	Pyrimidine ribonucleotides
neg_4668	7-Deoxyloganate	75.3846	98.4943	76.2207	95.5306	75.115	63.0451	-0.0979025	0.676507	0.523575	unchanged	-11.8358	C16H24O9	381.112	8.28108	C11636	Biosynthesis of secondary metabolites(ko01110)	--	--	--	--	--	--	--	--	--	--
neg_4672	Iso-Olomoucine	122148	159826	114457	148388	115348	114070	-0.0694246	0.747826	0.415749	unchanged	20.9377	C15H18N6O	297.153	8.3029	--	--	--	--	--	--	--	--	--	--	--	--
neg_4677	(2S)-2-Hydroxy-3-oxobutyl phosphate	784.39	1067.07	786.768	975.964	754.319	777.382	-0.0732269	0.73078	0.441587	unchanged	25.6657	C4H9O6P	183.011	8.31017	--	--	--	--	--	--	--	--	--	--	--	--
neg_4680	5-HETE	181.14	98.0047	100.154	113.01	231.772	102.512	0.237886	0.675247	0.516896	unchanged	32.7404	C20H32O3	355.215	8.3173	C04805	Arachidonic acid metabolism(ko00590);;Metabolic pathways(ko01100)	LMFA03060084	Fatty Acyls [FA]	Eicosanoids [FA03]	Hydroxy/hydroperoxyeicosatetraenoic acids [FA0306]	HMDB0011134	70608-72-9	Organic compounds	Lipids and lipid-like molecules	Fatty Acyls	Eicosanoids
neg_4681	Picrocrocin	1547.77	1728.87	1545.04	1942.81	1629.83	1472.38	0.0653221	0.658791	0.480417	unchanged	6.37646	C16H26O7	365.139	8.3173	C17055	Biosynthesis of various plant secondary metabolites(ko00999)	--	--	--	--	HMDB0005796	138-55-6	Organic compounds	Organic oxygen compounds	Organooxygen compounds	Carbohydrates and carbohydrate conjugates
neg_4684	5-O-beta-D-Mycaminosyltylactone	149.878	198.063	95.2563	175.409	87.1072	86.5112	-0.344608	0.495247	0.813284	unchanged	-49.9877	C31H53NO8	566.341	8.3173	C12001	Biosynthesis of 12-, 14- and 16-membered macrolides(ko00522);;Metabolic pathways(ko01100);;Biosynthesis of secondary metabolites(ko01110)	--	--	--	--	--	--	--	--	--	--
neg_4695	Dioctyl Phthalate	4000.88	3870.78	4091.18	3414.97	2638.16	6075.15	0.019816	0.962591	0.0625451	unchanged	21.9244	C24H38O4	425.255	8.38215	C03690	--	--	--	--	--	HMDB0251427	--	Organic compounds	Benzenoids	Benzene and substituted derivatives	Benzoic acids and derivatives
neg_4696	(4Z,7Z,10Z,13Z,16Z,19Z)-Docosahexaenoic acid	79.2842	84.1227	77.657	76.0174	65.3698	78.1683	-0.13483	0.205057	1.41054	unchanged	12.8873	C22H32O2	701.487	8.37502	C06429	Biosynthesis of unsaturated fatty acids(ko01040)	--	--	--	--	HMDB0002183	6217-54-5	Organic compounds	Lipids and lipid-like molecules	Fatty Acyls	Fatty acids and conjugates
neg_4697	PE(16:1(9Z)/0:0)	37.3958	29.0676	26.7179	28.2288	33.9816	21.681	-0.151517	0.554923	0.665864	unchanged	-5.45361	C21H42NO7P	496.266	8.38958	--	--	LMGP02050010	Glycerophospholipids [GP]	Glycerophosphoethanolamines [GP02]	Monoacylglycerophosphoethanolamines [GP0205]	--	--	--	--	--	--
neg_4700	6'-Oxokanamycin C	100.611	124.474	222.212	87.2181	67.6817	245.54	-0.159646	0.829991	0.239117	unchanged	-17.7589	C18H34N4O11	481.207	8.40398	C21252	Neomycin, kanamycin and gentamicin biosynthesis(ko00524);;Biosynthesis of secondary metabolites(ko01110)	--	--	--	--	--	--	--	--	--	--
neg_4701	Lariciresinol	151.957	382.717	4.14e-07	0.0353796	4.14e-07	811.873	0.602659	0.77528	0.350754	unchanged	-9.76732	C20H24O6	779.321	8.40398	C10646	Biosynthesis of various plant secondary metabolites(ko00999);;Metabolic pathways(ko01100);;Biosynthesis of secondary metabolites(ko01110)	--	--	--	--	HMDB0253982	--	Organic compounds	Lignans, neolignans and related compounds	Furanoid lignans	Tetrahydrofuran lignans
neg_4703	Kaempferol-3-O-rutinoside	19.0366	17.1278	45.2703	20.2169	31.4461	26.8582	-0.0525627	0.927302	0.0819343	unchanged	5.1105	C27H30O15	593.154	8.41827	C21833	Biosynthesis of secondary metabolites(ko01110)	--	--	--	--	HMDB0037574	17297-56-2	Organic compounds	Phenylpropanoids and polyketides	Flavonoids	Flavonoid glycosides
neg_4709	actinonin	66.9084	20.5883	144.809	101.627	45.9585	67.1907	-0.113186	0.893062	0.170161	unchanged	-9.3484	C19H35N3O5	769.501	8.42552	C12056	--	--	--	--	--	HMDB0242670	--	Organic compounds	Organic acids and derivatives	Carboxylic acids and derivatives	Amino acids, peptides, and analogues
neg_4713	1,2-Dihydroxy-3-keto-5-methylthiopentene	206.197	284.293	237.625	271.805	243.021	241.776	0.0553695	0.728854	0.385214	unchanged	10.3032	C6H10O3S	183.011	8.45445	--	--	--	--	--	--	HMDB0012134	746507-19-7	Organic compounds	Organic oxygen compounds	Organooxygen compounds	Carbonyl compounds
neg_4725	Ethisterone	142.547	65.5066	65.7156	74.8541	52.1528	37.2373	-0.737117	0.290518	1.21455	unchanged	-15.0171	C21H28O2	683.422	8.50493	C14487	--	--	--	--	--	HMDB0060580	--	Organic compounds	Lipids and lipid-like molecules	Steroids and steroid derivatives	Androstane steroids
neg_4726	Strigolactone ABC-rings	82.5684	70.8577	64.2549	77.3766	99.8262	71.5959	0.192763	0.374485	1.01953	unchanged	5.50479	C14H18O3	513.252	8.5122	C18036	Carotenoid biosynthesis(ko00906);;Biosynthesis of secondary metabolites(ko01110)	--	--	--	--	--	--	--	--	--	--
neg_4728	Demethylspheroidene	82.6447	111.926	98.5669	108.428	119.341	102.995	0.174225	0.283561	1.19189	unchanged	-1.12917	C40H58O	589.418	8.53303	C15898	Carotenoid biosynthesis(ko00906);;Metabolic pathways(ko01100);;Biosynthesis of secondary metabolites(ko01110)	LMPR01070120	Prenol Lipids [PR]	Isoprenoids [PR01]	C40 isoprenoids (tetraterpenes) [PR0107]	--	--	--	--	--	--
neg_4738	Norgestrel	127.957	57.4867	88.6632	74.3404	63.9418	47.9856	-0.557358	0.285773	1.22796	unchanged	-14.927	C21H28O2	683.422	8.58325	C08153	--	LMST02030119	Sterol Lipids [ST]	Steroids [ST02]	C21 steroids (gluco/mineralocorticoids, progestogins) and derivatives [ST0203]	--	--	--	--	--	--
neg_4742	Narbonolide	97.646	103.276	113.674	105.16	144.21	129.701	0.268971	0.191139	1.481	unchanged	7.39168	C20H32O5	397.226	8.60478	C11997	Biosynthesis of 12-, 14- and 16-membered macrolides(ko00522);;Metabolic pathways(ko01100);;Biosynthesis of secondary metabolites(ko01110)	--	--	--	--	--	--	--	--	--	--
neg_4743	beta-Tocotrienol	1363.63	1219.78	2509.49	1791.54	2712.07	2575.03	0.474987	0.262578	1.24689	unchanged	-13.2306	C28H42O2	409.306	8.60478	C14154	Ubiquinone and other terpenoid-quinone biosynthesis(ko00130);;Metabolic pathways(ko01100);;Biosynthesis of secondary metabolites(ko01110)	LMPR02020055	Prenol Lipids [PR]	Quinones and hydroquinones [PR02]	Vitamin E [PR0202]	HMDB0304597	--	Organic compounds	Lipids and lipid-like molecules	Prenol lipids	Quinone and hydroquinone lipids
neg_4747	PS(17:0/18:1(11Z))	467.46	387.506	481.732	681.363	406.948	464.997	0.21667	0.485361	0.786937	unchanged	-7.65054	C41H78NO10P	796.505	8.59765	--	--	--	--	--	--	--	--	--	--	--	--
neg_4749	Thromboxane B2	122.865	140.33	120.726	99.1899	257.879	111.753	0.288229	0.635232	0.619414	unchanged	-11.9301	C20H34O6	415.229	8.61193	C05963	Arachidonic acid metabolism(ko00590);;Metabolic pathways(ko01100)	LMFA03030002	Fatty Acyls [FA]	Eicosanoids [FA03]	Thromboxanes [FA0303]	HMDB0003252	54397-85-2	Organic compounds	Lipids and lipid-like molecules	Fatty Acyls	Eicosanoids
neg_4756	p-Coumaroylagmatine	197.889	203.388	164.584	521.072	59.7491	90.9128	0.247442	0.834937	0.204907	unchanged	14.0389	C14H20N4O2	551.318	8.64048	C04498	Biosynthesis of various plant secondary metabolites(ko00999);;Metabolic pathways(ko01100);;Biosynthesis of secondary metabolites(ko01110)	--	--	--	--	--	--	--	--	--	--
neg_4769	Geranylhydroquinone	107.638	155.353	106.085	162.488	255.325	131.415	0.573488	0.244116	1.32048	unchanged	0.921027	C16H22O2	537.323	8.6619	C10793	Ubiquinone and other terpenoid-quinone biosynthesis(ko00130);;Biosynthesis of secondary metabolites(ko01110)	--	--	--	--	--	--	--	--	--	--
neg_4784	PG(17:0/16:1(9Z))	588.698	418.008	500.902	553.455	431.627	495.349	-0.0262442	0.889033	0.186003	unchanged	0.568163	C39H75O10P	769.48	8.69758	--	--	LMGP04010230	Glycerophospholipids [GP]	Glycerophosphoglycerols [GP04]	Diacylglycerophosphoglycerols [GP0401]	--	--	--	--	--	--
neg_4796	Avermectin B2b	611.01	510.21	702.075	617.928	591.151	596.148	-0.0143686	0.923821	0.111806	unchanged	15.5433	C47H72O15	897.475	8.74042	C11959	Biosynthesis of 12-, 14- and 16-membered macrolides(ko00522)	LMPK04000018	Polyketides [PK]	Macrolides and lactone polyketides [PK04]	--	--	--	--	--	--	--
neg_4806	Prostaglandin B2	587.961	479.173	511.159	466.371	507.281	519.429	-0.0800728	0.489489	0.779799	unchanged	-22.8659	C20H30O4	727.427	8.78338	C05954	Arachidonic acid metabolism(ko00590);;Metabolic pathways(ko01100)	LMFA03010018	Fatty Acyls [FA]	Eicosanoids [FA03]	Prostaglandins [FA0301]	HMDB0004236	13367-85-6	Organic compounds	Lipids and lipid-like molecules	Fatty Acyls	Eicosanoids
neg_4810	N-(3-Oxooctanoyl)homoserine lactone	1028.36	954.716	1119.81	943.676	1114.07	1020.87	-0.0113268	0.911836	0.0838076	unchanged	2.79704	C12H19NO4	481.257	8.79052	C11841	Quorum sensing(ko02024)	LMFA08030004	Fatty Acyls [FA]	Fatty amides [FA08]	Fatty acyl homoserine lactones [FA0803]	--	--	--	--	--	--
neg_4818	Nodularin	78.8733	140.661	9.13813	38.598	36.5255	683.581	1.73026	0.499596	0.833424	unchanged	-1.24178	C41H60N8O10	845.417	8.81907	C15713	--	--	--	--	--	HMDB0255692	--	Organic compounds	Organic acids and derivatives	Carboxylic acids and derivatives	Amino acids, peptides, and analogues
neg_4827	PE(18:0/0:0)	773.721	801.172	825.951	681.568	778.08	762.819	-0.11138	0.175801	1.41902	unchanged	-8.12081	C23H48NO7P	480.306	8.84048	--	--	LMGP02050001	Glycerophospholipids [GP]	Glycerophosphoethanolamines [GP02]	Monoacylglycerophosphoethanolamines [GP0205]	--	--	--	--	--	--
neg_4828	4,4'-Diapolycopene	131.622	123.518	123.062	93.0201	160.403	125.482	0.00267938	0.991531	0.0632911	unchanged	-7.19041	C30H40	445.308	8.84762	C19797	Carotenoid biosynthesis(ko00906);;Biosynthesis of secondary metabolites(ko01110)	LMPR01070143	Prenol Lipids [PR]	Isoprenoids [PR01]	C40 isoprenoids (tetraterpenes) [PR0107]	--	--	--	--	--	--
neg_4829	Isorenieratene	598.605	515.544	485.479	602.534	890.527	523.754	0.334342	0.338505	1.14742	unchanged	-18.0812	C40H48	563.335	8.84762	C15943	Carotenoid biosynthesis(ko00906)	LMPR01070124	Prenol Lipids [PR]	Isoprenoids [PR01]	C40 isoprenoids (tetraterpenes) [PR0107]	--	--	--	--	--	--
neg_4830	21-Hydroxypregnenolone	4299.6	3310.4	2509.06	3098.19	4428.92	2696.33	0.0148049	0.964582	0.0680555	unchanged	1.94156	C21H32O3	353.21	8.86833	C05485	--	LMST02030167	Sterol Lipids [ST]	Steroids [ST02]	C21 steroids (gluco/mineralocorticoids, progestogins) and derivatives [ST0203]	HMDB0004026	1164-98-3	Organic compounds	Lipids and lipid-like molecules	Steroids and steroid derivatives	Hydroxysteroids
neg_4831	(3S)-3-Hydroxycyclocitral	96.1749	76.4097	71.4846	75.9281	108.996	66.7271	0.0441335	0.875268	0.209212	unchanged	42.9321	C10H16O2	381.243	8.86833	C19731	Biosynthesis of various plant secondary metabolites(ko00999)	--	--	--	--	HMDB0303972	--	Organic compounds	Organic oxygen compounds	Organooxygen compounds	Alcohols and polyols
neg_4833	Tetradecenoylcarnitine	367.958	494.443	388.166	482.806	461.005	434.994	0.140836	0.393432	0.982139	unchanged	-5.79739	C21H39NO4	368.278	8.88262	--	--	--	--	--	--	HMDB0258884	--	Organic compounds	Lipids and lipid-like molecules	Fatty Acyls	Fatty acids and conjugates
neg_4834	13,14-Dihydro-15-keto-PGE2	79.7867	100.443	132.546	113.561	128.991	127.436	0.242345	0.340382	1.13694	unchanged	3.73437	C20H32O5	397.224	8.87547	--	--	LMFA03010031	Fatty Acyls [FA]	Eicosanoids [FA03]	Prostaglandins [FA0301]	HMDB0002776	363-23-5	Organic compounds	Lipids and lipid-like molecules	Fatty Acyls	Eicosanoids
neg_4836	6'-Oxogentamicin X2	134.524	114.34	125.542	97.1685	137.962	127.971	-0.0442352	0.800425	0.249922	unchanged	-0.859647	C19H36N4O10	515.212	8.87547	C21267	Neomycin, kanamycin and gentamicin biosynthesis(ko00524);;Biosynthesis of secondary metabolites(ko01110)	--	--	--	--	--	--	--	--	--	--
neg_4841	Curvularide C	29.1622	44.1136	37.699	51.1636	27.7091	39.2148	0.0896247	0.785114	0.273573	unchanged	-10.3422	C19H37NO5	358.256	8.88975	--	--	--	--	--	--	--	--	--	--	--	--
neg_4848	alpha-Phocaecholic acid	6419.31	6289.06	6813.18	5574.51	4692.67	9758.61	0.0367928	0.924362	0.125011	unchanged	-1.99942	C24H40O6	469.28	8.93258	C17651	Secondary bile acid biosynthesis(ko00121)	--	--	--	--	--	--	--	--	--	--
neg_4850	1-Stearoyl-sn-glycerol 3-phosphocholine	1317.63	1086.89	1589.47	1210.45	1448.67	1358.19	0.00840371	0.964632	0.0880229	unchanged	-8.77963	C26H54NO7P	568.357	8.93258	--	--	--	--	--	--	--	--	--	--	--	--
neg_4868	Histidyltryptophyldiketopiperazine	115.526	109.776	65.1995	90.671	101.662	88.0108	-0.0513474	0.853852	0.227109	unchanged	-1.59035	C17H17N5O2	705.289	8.9754	C22162	Staurosporine biosynthesis(ko00404);;Biosynthesis of secondary metabolites(ko01110)	--	--	--	--	--	--	--	--	--	--
neg_4869	Traumatic acid	135.063	112.191	126.903	172.201	102.157	100.815	0.00391434	0.990067	0.0313408	unchanged	-21.4527	C12H20O4	455.255	8.98968	C16308	alpha-Linolenic acid metabolism(ko00592);;Biosynthesis of secondary metabolites(ko01110)	LMFA01170002	Fatty Acyls [FA]	Fatty Acids and Conjugates [FA01]	Dicarboxylic acids [FA0117]	HMDB0000933	6402-36-4	Organic compounds	Lipids and lipid-like molecules	Fatty Acyls	Fatty acids and conjugates
neg_4870	16-hydroxy hexadecanoic acid	269.004	275.379	259.735	252.836	262.129	236.781	-0.0971621	0.129164	1.55809	unchanged	-5.04224	C16H32O3	271.226	9.00397	--	--	--	--	--	--	--	--	--	--	--	--
neg_4889	Arachidonoylglycine	199.126	157.729	142.149	121.064	155.525	124.747	-0.314241	0.194572	1.36098	unchanged	4.78778	C22H35NO3	382.238	9.02537	--	--	--	--	--	--	--	--	--	--	--	--
neg_4890	Estradiol Cypionate	509.61	437.225	233.23	364.739	445.597	287.045	-0.104801	0.78901	0.317553	unchanged	-8.45075	C26H36O3	395.256	9.02537	C14640	--	--	--	--	--	HMDB0251962	--	Organic compounds	Lipids and lipid-like molecules	Steroids and steroid derivatives	Steroid esters
neg_4891	20-COOH-Leukotriene B4	276.313	274.729	277.328	244.987	308.727	306.475	0.0543785	0.662058	0.590658	unchanged	-9.57126	C20H30O6	401.17	9.03252	C05950	Arachidonic acid metabolism(ko00590)	--	--	--	--	HMDB0006059	80434-82-8	Organic compounds	Lipids and lipid-like molecules	Fatty Acyls	Fatty acids and conjugates
neg_4893	Okenone	203.131	143.605	128.832	209.732	87.378	99.8361	-0.26071	0.598733	0.657109	unchanged	23.2379	C41H54O2	613.395	9.02537	C16280	Carotenoid biosynthesis(ko00906);;Biosynthesis of secondary metabolites(ko01110)	LMPR01070622	Prenol Lipids [PR]	Isoprenoids [PR01]	C40 isoprenoids (tetraterpenes) [PR0107]	--	--	--	--	--	--
neg_4898	3-Hexaprenyl-4-hydroxy-5-methoxybenzoate	30774.2	23736.3	11826.8	20005.7	8964.96	11518.9	-0.71227	0.267112	1.24565	unchanged	27.2977	C38H56O4	621.431	9.05393	C05313	--	--	--	--	--	HMDB0000977	66551-60-8	Organic compounds	Lipids and lipid-like molecules	Prenol lipids	Polyprenylphenols
neg_4902	PS(18:0/18:1(9Z))	183244	187112	186753	163961	180254	188158	-0.0655245	0.366504	1.04934	unchanged	-16.4336	C42H80NO10P	810.521	9.06107	--	--	LMGP03010025	Glycerophospholipids [GP]	Glycerophosphoserines [GP03]	Diacylglycerophosphoserines [GP0301]	HMDB0010163	124262-93-7	Organic compounds	Lipids and lipid-like molecules	Glycerophospholipids	Glycerophosphoserines
neg_4904	3beta-Hydroxy-4beta,14alpha-dimethyl-9beta,19-cyclo-5alpha-ergost-24(24(1))-en-4alpha-carboxylate	1625.93	1664.57	1376.64	1002.21	946.35	2115.24	-0.199707	0.653769	0.536981	unchanged	-39.1859	C31H50O3	505.327	9.0682	C22116	Steroid biosynthesis(ko00100);;Metabolic pathways(ko01100);;Biosynthesis of secondary metabolites(ko01110)	--	--	--	--	--	--	--	--	--	--
neg_4920	1-palmitoylglycerone 3-phosphate	672.524	541.558	709.571	569.059	682.938	682.519	0.00812467	0.957477	0.104407	unchanged	-7.60797	C19H37O7P	407.217	9.14692	--	--	LMGP00000063	Glycerophospholipids [GP]	Dihydroxyacetonephosphates [GP22]	Acyl-dihydroxyacetonephosphates [GP2201]	--	--	--	--	--	--
neg_4922	Geranic acid	184.173	169.176	164.036	127.326	152.837	136.015	-0.314037	0.0265805	1.88864	down	-4.89098	C10H16O2	395.242	9.1612	C16461	Geraniol degradation(ko00281);;Biosynthesis of secondary metabolites(ko01110)	LMFA01030784	Fatty Acyls [FA]	Fatty Acids and Conjugates [FA01]	Unsaturated fatty acids [FA0103]	HMDB0036103	459-80-3	Organic compounds	Lipids and lipid-like molecules	Prenol lipids	Monoterpenoids
neg_4937	PS(18:1(11Z)/18:1(11Z))	19322.6	20898.6	20501.7	16720.9	19629.4	19967	-0.108662	0.291474	1.15663	unchanged	-13.7115	C42H78NO10P	786.518	9.21045	--	--	--	--	--	--	HMDB0112272	--	Organic compounds	Lipids and lipid-like molecules	Glycerophospholipids	Glycerophosphoserines
neg_4941	3-Hydroxy-palmitic acid methyl ester	3131.68	3931.25	2392.34	3875.78	2958.25	4031.59	0.200582	0.449083	0.82666	unchanged	-11.7874	C17H34O3	321.217	9.2176	C11849	Two-component system(ko02020)	--	--	--	--	--	--	--	--	--	--
neg_4943	1-Oleoyl-lysophosphatidic acid	3997.3	3179.97	4170.93	3271.01	3886.72	3730.52	-0.0596923	0.694219	0.422406	unchanged	-6.67754	C21H41O7P	481.254	9.22473	--	--	--	--	--	--	HMDB0007855	--	Organic compounds	Lipids and lipid-like molecules	Glycerophospholipids	Glycerophosphates
neg_4945	Erucic acid	4.14e-07	4.14e-07	7.13852	4.14e-07	875.627	4.14e-07	6.93855	0.425801	1.0079	unchanged	-8.92915	C22H42O2	383.314	9.23187	C08316	Biosynthesis of unsaturated fatty acids(ko01040)	--	--	--	--	HMDB0002068	112-86-7	Organic compounds	Lipids and lipid-like molecules	Fatty Acyls	Fatty acids and conjugates
neg_4950	(3R)-3-Hydroxy-1,2-didehydro-2,3-dihydrotabersonine	392.905	447.328	432.932	370.419	426.058	407.138	-0.0810448	0.371652	0.955777	unchanged	15.2766	C21H24N2O3	387.153	9.25328	C21683	Indole alkaloid biosynthesis(ko00901)	--	--	--	--	--	--	--	--	--	--
neg_4951	Avermectin B1b aglycone	727.557	682.976	1496.48	1030.72	1628.59	1468.99	0.506013	0.279512	1.21396	unchanged	34.5454	C33H46O8	569.332	9.24615	C11963	Biosynthesis of 12-, 14- and 16-membered macrolides(ko00522);;Metabolic pathways(ko01100);;Biosynthesis of secondary metabolites(ko01110)	--	--	--	--	--	--	--	--	--	--
neg_4954	2-hydroxyhexadecanoic acid	2031.9	1921.3	1828.47	7607.53	1794.59	1787.83	0.952644	0.450636	0.878115	unchanged	-3.70719	C16H32O3	271.227	9.26042	--	--	--	--	--	--	HMDB0031057	16452-52-1	Organic compounds	Lipids and lipid-like molecules	Fatty Acyls	Fatty acids and conjugates
neg_4956	6-pentadecyl Salicylic Acid	203.087	223.198	197.369	174.881	228.353	198.241	-0.0522411	0.699037	0.420251	unchanged	-4.01047	C22H36O3	369.24	9.26042	--	--	LMPK15040002	Polyketides [PK]	Phenolic lipids [PK15]	Anacardic acids and derivatives [PK1504]	HMDB0029683	16611-84-0	Organic compounds	Benzenoids	Benzene and substituted derivatives	Benzoic acids and derivatives
neg_4965	Adrenic acid	42.9546	42.7645	38.0853	16.2611	41.8695	32.2151	-0.454536	0.271612	1.25492	unchanged	5.00883	C22H36O2	367.243	9.28898	C16527	Biosynthesis of unsaturated fatty acids(ko01040)	LMFA01030178	Fatty Acyls [FA]	Fatty Acids and Conjugates [FA01]	Unsaturated fatty acids [FA0103]	HMDB0002226	28874-58-0	Organic compounds	Lipids and lipid-like molecules	Fatty Acyls	Fatty acids and conjugates
neg_4967	zymosterol intermediate 1b	966.873	928.796	815.415	685.777	899.023	825.453	-0.169686	0.270553	1.16247	unchanged	-22.9193	C28H44O2	447.294	9.28898	--	--	LMST01010171	Sterol Lipids [ST]	Sterols [ST01]	Cholesterol and derivatives [ST0101]	--	--	--	--	--	--
neg_4970	Pentahomomethionine	8878.66	7120.75	8428.5	7221.23	8059.67	8054.82	-0.0659909	0.584186	0.608087	unchanged	31.5446	C10H21NO2S	437.265	9.2963	C17229	2-Oxocarboxylic acid metabolism(ko01210)	--	--	--	--	--	--	--	--	--	--
neg_4972	Mycolactone F	5743.11	4979.09	5754.81	5224.04	5465.63	5640.68	-0.0128981	0.874695	0.158952	unchanged	14.7339	C42H68O8	721.476	9.2963	C21278	Type I polyketide structures(ko01052)	--	--	--	--	--	--	--	--	--	--
neg_4980	Gossypol	1821.5	1800.06	1973.5	1700.8	2002.56	2011.37	0.0305308	0.752768	0.422645	unchanged	-6.19858	C30H30O8	517.184	9.31772	C07667	Sesquiterpenoid and triterpenoid biosynthesis(ko00909);;Biosynthesis of secondary metabolites(ko01110)	LMPR0103330002	Prenol Lipids [PR]	Isoprenoids [PR01]	C15 isoprenoids (sesquiterpenes) [PR0103]	HMDB0040723	90141-22-3	Organic compounds	Lipids and lipid-like molecules	Prenol lipids	Sesquiterpenoids
neg_4984	16-Epivellosimine	488.188	675.73	366.725	2245.46	524.244	440.822	1.06867	0.442143	0.887008	unchanged	-1.41945	C19H20N2O	643.33	9.332	C11633	Indole alkaloid biosynthesis(ko00901);;Biosynthesis of secondary metabolites(ko01110)	--	--	--	--	HMDB0304026	--	Organic compounds	Alkaloids and derivatives	Macroline alkaloids	--
neg_4987	isoleucine tetrazole	490.896	468.715	292.844	383.483	553.207	363.152	0.0535775	0.864646	0.213925	unchanged	-24.1092	C6H13N5	355.225	9.332	--	--	--	--	--	--	--	--	--	--	--	--
neg_5013	Fructoselysine 6-phosphate	3225.86	3655.92	2547.93	7568.36	2823.91	2680.79	0.471311	0.530608	0.713369	unchanged	-7.96395	C12H25N2O10P	409.096	9.37482	C16489	Phosphotransferase system (PTS)(ko02060)	--	--	--	--	--	--	--	--	--	--
neg_5014	Flavin Mononucleotide	1259.19	1220.8	1053.17	3620.56	1261.42	1122.23	0.765017	0.416545	0.945903	unchanged	9.81531	C17H21N4O9P	477.084	9.36768	C00061	Oxidative phosphorylation(ko00190);;Riboflavin metabolism(ko00740);;Biosynthesis of various antibiotics(ko00998);;Biosynthesis of type II polyketide products(ko01057);;Metabolic pathways(ko01100);;Biosynthesis of secondary metabolites(ko01110);;Biosynthesis of cofactors(ko01240)	--	--	--	--	HMDB0001520	146-17-8	Organic compounds	Nucleosides, nucleotides, and analogues	Flavin nucleotides	--
neg_5029	5-Oxoavermectin ''2a'' aglycone	2985.75	4751.73	2543.97	5922.11	2922.99	2609.89	0.155931	0.773051	0.289353	unchanged	-2.15661	C34H48O9	645.327	9.40338	C11970	Biosynthesis of 12-, 14- and 16-membered macrolides(ko00522)	--	--	--	--	--	--	--	--	--	--
neg_5038	6'-Oxo-G418	378.298	392.379	395.625	366.036	396.535	393.371	-0.0128731	0.774376	0.293336	unchanged	-42.4508	C20H38N4O10	515.212	9.41052	C21268	Neomycin, kanamycin and gentamicin biosynthesis(ko00524);;Biosynthesis of secondary metabolites(ko01110)	--	--	--	--	--	--	--	--	--	--
neg_5049	D-arabinono-1,4-lactone	6227.58	8325.6	6717.54	9258.98	6801.43	6427.68	0.0802917	0.730674	0.35497	unchanged	29.1613	C5H8O5	183.011	9.43193	C00652	Ascorbate and aldarate metabolism(ko00053);;Metabolic pathways(ko01100)	--	--	--	--	HMDB0302833	--	Organic compounds	Organic oxygen compounds	Organooxygen compounds	Carbohydrates and carbohydrate conjugates
neg_5051	19-Oxotestosterone	11264.8	14480.1	10367.3	13431.7	10382.8	10282	-0.0828639	0.700439	0.48783	unchanged	13.4273	C19H26O3	323.167	9.43193	C05295	Metabolic pathways(ko01100)	--	--	--	--	HMDB0003959	4075-13-2	Organic compounds	Lipids and lipid-like molecules	Steroids and steroid derivatives	Androstane steroids
neg_5052	zymosterol intermediate 1a	191.795	193.703	188.478	168.541	227.49	196.945	0.0469813	0.746015	0.448165	unchanged	7.35162	C28H46O2	449.322	9.43193	--	--	LMST01010169	Sterol Lipids [ST]	Sterols [ST01]	Cholesterol and derivatives [ST0101]	--	--	--	--	--	--
neg_5074	Demethylmacrocin	5733.01	5426.83	5804.22	5201.35	5269.6	5510.36	-0.0860972	0.095661	1.60584	unchanged	-20.1545	C44H73NO17	908.445	9.46048	C02400	Biosynthesis of 12-, 14- and 16-membered macrolides(ko00522);;Metabolic pathways(ko01100);;Biosynthesis of secondary metabolites(ko01110)	--	--	--	--	--	--	--	--	--	--
neg_5082	PA(16:1(9Z)/0:0)	581.193	461.229	648.988	519.891	622.004	590.488	0.0345312	0.840957	0.275382	unchanged	-12.9197	C19H37O7P	407.215	9.47475	--	--	LMGP10050016	Glycerophospholipids [GP]	Glycerophosphates [GP10]	Monoacylglycerophosphates [GP1005]	HMDB0062323	--	Organic compounds	Lipids and lipid-like molecules	Glycerophospholipids	Glycerophosphates
neg_5089	Primaquine	1490.49	1045.9	1831.46	1274.78	1694.45	1736.88	0.107611	0.702114	0.485216	unchanged	-7.26374	C15H21N3O	563.331	9.47475	C07627	--	--	--	--	--	HMDB0015219	90-34-6	Organic compounds	Organoheterocyclic compounds	Quinolines and derivatives	Aminoquinolines and derivatives
neg_5092	PI(18:0/18:1(9Z))	10347.4	9763.98	10237.1	8647.82	9695.21	9979.07	-0.099699	0.232288	1.29271	unchanged	-11.8995	C45H85O13P	885.537	9.46762	--	--	LMGP06010957	Glycerophospholipids [GP]	Glycerophosphoinositols [GP06]	Diacylglycerophosphoinositols [GP0601]	HMDB0240667	58116-17-9	Organic compounds	Lipids and lipid-like molecules	Glycerophospholipids	Glycerophosphoinositols
neg_5095	(11Z,14Z)-Icosadienoyl-CoA	1311.02	1174.75	1334.59	1118.24	1223.59	1326.2	-0.0587077	0.551728	0.642668	unchanged	1.11169	C41H70N7O17P3S	1078.35	9.50332	C16180	Biosynthesis of unsaturated fatty acids(ko01040);;Fatty acid metabolism(ko01212)	--	--	--	--	--	--	--	--	--	--
neg_5102	Biocytin	525.317	404.902	458.099	611.286	655.162	552.437	0.389716	0.036284	1.85593	up	6.07084	C16H28N4O4S	407.155	9.49617	C05552	Biotin metabolism(ko00780);;Metabolic pathways(ko01100)	--	--	--	--	HMDB0003134	576-19-2	Organic compounds	Organic acids and derivatives	Carboxylic acids and derivatives	Amino acids, peptides, and analogues
neg_5104	Methyl jasmonate	107.494	109.779	70.8818	71.8473	72.5367	71.34	-0.417659	0.195371	1.52583	unchanged	46.7654	C13H20O3	447.296	9.49617	C11512	alpha-Linolenic acid metabolism(ko00592);;Biosynthesis of secondary metabolites(ko01110)	LMFA02020010	Fatty Acyls [FA]	Octadecanoids [FA02]	Jasmonic acids [FA0202]	HMDB0036583	1211-29-6	Organic compounds	Lipids and lipid-like molecules	Fatty Acyls	Lineolic acids and derivatives
neg_5105	5,10-Methylene-THF	47.4925	31.0929	37.0448	66.7769	73.6124	43.2785	0.66758	0.115981	1.62015	unchanged	-2.31286	C20H23N7O6	492.139	9.49617	C00143	Glycine, serine and threonine metabolism(ko00260);;One carbon pool by folate(ko00670);;Methane metabolism(ko00680);;Carbon fixation pathways in prokaryotes(ko00720);;Metabolic pathways(ko01100);;Microbial metabolism in diverse environments(ko01120);;Carbon metabolism(ko01200);;Biosynthesis of cofactors(ko01240)	--	--	--	--	HMDB0001533	31690-11-6	Organic compounds	Organoheterocyclic compounds	Pteridines and derivatives	Pterins and derivatives
neg_5124	7a-Hydroxy-O-carbamoyl-deacetylcephalosporin C	828.244	1155.44	1117.19	1517.26	1154.8	922.251	0.213039	0.469877	0.79342	unchanged	8.17881	C15H20N4O9S	467.068	9.51758	C06569	Penicillin and cephalosporin biosynthesis(ko00311);;Metabolic pathways(ko01100);;Biosynthesis of secondary metabolites(ko01110)	--	--	--	--	--	--	--	--	--	--
neg_5130	Terpendole E	22.573	21.9479	4.14e-07	4.14e-07	7.26737	2.64692	-2.1669	0.256737	1.31133	unchanged	6.28348	C28H39NO3	436.288	9.5383	C20536	Indole diterpene alkaloid biosynthesis(ko00403);;Biosynthesis of secondary metabolites(ko01110)	--	--	--	--	--	--	--	--	--	--
neg_5143	PI(18:0/16:1(9Z))	4930	5578.31	6014.06	4325.81	5686.04	5525.29	-0.0886997	0.57346	0.6044	unchanged	-13.9609	C43H81O13P	857.504	9.55972	--	--	LMGP06010857	Glycerophospholipids [GP]	Glycerophosphoinositols [GP06]	Diacylglycerophosphoinositols [GP0601]	HMDB0009806	--	Organic compounds	Lipids and lipid-like molecules	Glycerophospholipids	Glycerophosphoinositols
neg_5154	Prostaglandin F2alpha	1391.37	1324.93	1445.46	1328.07	1455	1499.65	0.0413319	0.556091	0.721934	unchanged	-1.10441	C20H34O5	753.479	9.56685	C00639	Arachidonic acid metabolism(ko00590);;Metabolic pathways(ko01100)	LMFA03010002	Fatty Acyls [FA]	Eicosanoids [FA03]	Prostaglandins [FA0301]	HMDB0001139	551-11-1	Organic compounds	Lipids and lipid-like molecules	Fatty Acyls	Eicosanoids
neg_5166	N-3-Oxo-dodecanoyl-L-homoserine lactone	152.315	193.218	173.292	197.168	191.868	202.916	0.190235	0.168085	1.54116	unchanged	3.66922	C16H27NO4	653.404	9.58113	C21201	Quorum sensing(ko02024);;Biofilm formation - Pseudomonas aeruginosa(ko02025)	--	--	--	--	--	--	--	--	--	--
neg_5167	Prostaglandin J2	4309.34	4227.81	4561.27	3804.09	4635.41	4607.64	-0.00566029	0.957394	0.0115137	unchanged	11.3036	C20H30O4	667.429	9.58113	C05957	Arachidonic acid metabolism(ko00590);;Metabolic pathways(ko01100)	LMFA03010019	Fatty Acyls [FA]	Eicosanoids [FA03]	Prostaglandins [FA0301]	HMDB0002710	60203-57-8	Organic compounds	Lipids and lipid-like molecules	Fatty Acyls	Eicosanoids
neg_5168	15(S)-HETE	15662.7	16511.6	15257.1	13798.1	14524.2	15546.7	-0.11264	0.1381	1.49396	unchanged	-4.6059	C20H32O3	699.481	9.58113	C04742	Arachidonic acid metabolism(ko00590);;Metabolic pathways(ko01100)	--	--	--	--	HMDB0003876	54845-95-3	Organic compounds	Lipids and lipid-like molecules	Fatty Acyls	Eicosanoids
neg_5185	8,8a-Deoxyoleandolide	68.1146	56.623	96.3499	64.8353	92.7327	60.7084	-0.018461	0.954784	0.0358113	unchanged	-15.3827	C20H36O6	407.215	9.60968	C11989	Biosynthesis of 12-, 14- and 16-membered macrolides(ko00522);;Metabolic pathways(ko01100);;Biosynthesis of secondary metabolites(ko01110)	LMPK04000030	Polyketides [PK]	Macrolides and lactone polyketides [PK04]	--	--	--	--	--	--	--
neg_5186	4beta-(hydroxymethyl)-4alpha-methyl-5alpha-cholest-7-en-3beta-ol	37.5257	47.8254	51.8476	52.358	69.168	41.3861	0.247828	0.416623	0.947755	unchanged	-28.2568	C29H50O2	451.344	9.60968	--	--	LMST01010203	Sterol Lipids [ST]	Sterols [ST01]	Cholesterol and derivatives [ST0101]	HMDB0304207	--	Organic compounds	Lipids and lipid-like molecules	Steroids and steroid derivatives	Cholestane steroids
neg_5196	Viomycin	82.2746	94.5366	36.8969	44.3116	40.1924	43.1945	-0.7429	0.243188	1.39941	unchanged	14.5015	C25H43N13O10	720.305	9.62395	C01540	Nonribosomal peptide structures(ko01054)	--	--	--	--	--	--	--	--	--	--
neg_5200	Salutaridine	159.991	256.791	139.314	162.075	98.6228	132.59	-0.499748	0.274573	1.24889	unchanged	14.3539	C19H21NO4	653.296	9.6311	C05179	Metabolic pathways(ko01100);;Biosynthesis of secondary metabolites(ko01110)	--	--	--	--	--	--	--	--	--	--
neg_5201	Coproporphyrinogen I	9556.2	11521.1	6711.84	6542.48	6186.72	6719.83	-0.514823	0.183257	1.55504	unchanged	1.87234	C36H44N4O8	681.292	9.6311	C05768	Porphyrin metabolism(ko00860);;Metabolic pathways(ko01100);;Biosynthesis of secondary metabolites(ko01110)	--	--	--	--	HMDB0002158	31110-56-2	Organic compounds	Organoheterocyclic compounds	Tetrapyrroles and derivatives	Porphyrins
neg_5207	Rifamycin W-hemiacetal	347.13	593.434	249.14	283.358	247.775	287.105	-0.54001	0.349941	1.14456	unchanged	-1.15149	C35H43NO11	698.281	9.63823	C14722	Biosynthesis of ansamycins(ko01051);;Biosynthesis of secondary metabolites(ko01110)	--	--	--	--	--	--	--	--	--	--
neg_5216	Lochnerinine	53.9324	126.403	9.74816	124.455	74.3343	50.1117	0.388939	0.65724	0.481979	unchanged	20.665	C22H26N2O4	427.195	9.6525	C11812	Indole alkaloid biosynthesis(ko00901);;Biosynthesis of secondary metabolites(ko01110)	--	--	--	--	--	--	--	--	--	--
neg_5220	Paxilline	809.998	1263.28	494.922	1066.5	846.8	803.821	0.0813226	0.850063	0.198436	unchanged	-35.5971	C27H33NO4	470.195	9.6525	C13782	Indole diterpene alkaloid biosynthesis(ko00403);;Biosynthesis of secondary metabolites(ko01110)	--	--	--	--	HMDB0030323	57186-25-1	Organic compounds	Organoheterocyclic compounds	Naphthopyrans	--
neg_5224	Validamycin A	1.80285	6.53719	4.14e-07	6.02938	7.74864	4.81589	1.1567	0.215055	1.37018	unchanged	-4.29235	C20H35NO13	518.183	9.64537	C12112	Acarbose and validamycin biosynthesis(ko00525);;Metabolic pathways(ko01100);;Biosynthesis of secondary metabolites(ko01110)	--	--	--	--	HMDB0036592	37248-47-8	Organic compounds	Organic oxygen compounds	Organooxygen compounds	Carbohydrates and carbohydrate conjugates
neg_5227	6,8a-Seco-6,8a-deoxy-5-oxoavermectin ''2b'' aglycone	377.861	405.601	458.726	488.317	492.195	424.337	0.177532	0.169498	1.40726	unchanged	38.0613	C33H48O8	571.349	9.64537	C11953	Biosynthesis of 12-, 14- and 16-membered macrolides(ko00522)	--	--	--	--	--	--	--	--	--	--
neg_5249	Prednisone	8176.77	10520.9	8533.76	11537.6	9340.81	8574.57	0.113143	0.555596	0.631387	unchanged	2.98654	C21H26O5	379.154	9.65965	C07370	--	LMST02030180	Sterol Lipids [ST]	Steroids [ST02]	C21 steroids (gluco/mineralocorticoids, progestogins) and derivatives [ST0203]	HMDB0014773	1953-03-02	Organic compounds	Lipids and lipid-like molecules	Steroids and steroid derivatives	Hydroxysteroids
neg_5252	Leukotriene E4	32.3409	97.7524	36.3298	96.0396	95.8895	75.8827	0.686364	0.247099	1.31583	unchanged	-45.6555	C23H37NO5S	474.189	9.65965	C05952	Arachidonic acid metabolism(ko00590);;Metabolic pathways(ko01100)	LMFA03020002	Fatty Acyls [FA]	Eicosanoids [FA03]	Leukotrienes [FA0302]	HMDB0002200	75715-89-8	Organic compounds	Lipids and lipid-like molecules	Fatty Acyls	Eicosanoids
neg_5256	N-[(7,8-Dihydropterin-6-yl)methyl]-4-(beta-D-ribofuranosyl)aniline 5'-phosphate	334.336	437.373	182.325	398.584	299.126	277.979	0.0323815	0.936177	0.061503	unchanged	-16.2691	C18H23N6O8P	527.122	9.65965	C20562	Folate biosynthesis(ko00790);;Biosynthesis of cofactors(ko01240)	--	--	--	--	--	--	--	--	--	--
neg_5263	ergosteryl palmitoleate	367.206	634.29	305.807	556.558	456.109	432.948	0.145089	0.702141	0.429925	unchanged	-8.30708	C44H72O2	667.517	9.65965	--	--	LMST01031011	Sterol Lipids [ST]	Sterols [ST01]	Ergosterols and C24-methyl derivatives [ST0103]	--	--	--	--	--	--
neg_5272	6-O-Methyl-N-deacetylisoipecoside aglycon	75.8059	146.911	100.819	140.167	99.6293	101.896	0.0787699	0.820094	0.231257	unchanged	0.415203	C20H25NO6	396.143	9.66678	C21583	Biosynthesis of secondary metabolites(ko01110)	--	--	--	--	--	--	--	--	--	--
neg_5273	(S)-Autumnaline	22.3276	35.508	21.2219	38.9612	27.4023	19.7605	0.12351	0.761348	0.312366	unchanged	18.7969	C21H27NO5	408.165	9.66678	C16707	Biosynthesis of secondary metabolites(ko01110)	--	--	--	--	--	--	--	--	--	--
neg_5278	Astaxanthin	30.0938	41.5305	44.4345	54.1415	51.2393	49.5377	0.416653	0.0868884	1.78509	unchanged	-7.58517	C40H52O4	617.357	9.66678	C08580	Carotenoid biosynthesis(ko00906);;Biosynthesis of secondary metabolites(ko01110)	LMPR01070263	Prenol Lipids [PR]	Isoprenoids [PR01]	C40 isoprenoids (tetraterpenes) [PR0107]	HMDB0002204	472-61-7	Organic compounds	Lipids and lipid-like molecules	Prenol lipids	Tetraterpenoids
neg_5280	Estriol	1458.85	1233.67	2638.35	1833.24	2889.35	2532.06	0.444535	0.303112	1.16341	unchanged	-6.47023	C18H24O3	635.355	9.66678	C05141	Metabolic pathways(ko01100)	LMST02010003	Sterol Lipids [ST]	Steroids [ST02]	C18 steroids (estrogens) and derivatives [ST0201]	HMDB0000153	50-27-1	Organic compounds	Lipids and lipid-like molecules	Steroids and steroid derivatives	Estrane steroids
neg_5281	5S,8R-DiHODE	4238.39	4269.53	6546.52	5063.64	6301.28	7479.47	0.323946	0.289649	1.17287	unchanged	-30.7724	C18H32O4	683.455	9.66678	C20186	Linoleic acid metabolism(ko00591)	LMFA02000284	Fatty Acyls [FA]	Octadecanoids [FA02]	Other Octadecanoids [FA0200]	--	--	--	--	--	--
neg_5283	15(S)-HPETE	2317.52	2604.42	2791.7	3045.43	2660.36	3081.48	0.188	0.137056	1.47768	unchanged	-18.7205	C20H32O4	717.446	9.67392	C05966	Arachidonic acid metabolism(ko00590);;Metabolic pathways(ko01100)	--	--	--	--	HMDB0004244	70981-96-3	Organic compounds	Lipids and lipid-like molecules	Fatty Acyls	Eicosanoids
neg_5320	4,4-Dimethyl-5a-cholesta-8,24-dien-3-b-ol	157.171	442.653	435.498	560.807	1756.33	313.409	1.34528	0.354789	1.13158	unchanged	-0.502755	C29H48O	411.363	9.73123	--	--	--	--	--	--	HMDB0001286	7448-02-04	Organic compounds	Lipids and lipid-like molecules	Prenol lipids	Triterpenoids
neg_5324	Docosa-4,7,10,13,16-pentaenoyl CoA	695.21	667.53	675.874	556.521	614.856	671.392	-0.145713	0.182175	1.48801	unchanged	-1.20271	C43H68N7O17P3S	1078.35	9.73837	--	--	--	--	--	--	HMDB0006513	30960-17-9	Organic compounds	Lipids and lipid-like molecules	Fatty Acyls	Fatty acyl thioesters
neg_5332	Glucoselysine-6-phosphate	715.651	908.898	610.637	1173.73	617.468	623.496	0.111444	0.78937	0.266254	unchanged	-6.27669	C12H25N2O10P	409.097	9.75265	C20979	Phosphotransferase system (PTS)(ko02060)	--	--	--	--	--	--	--	--	--	--
neg_5333	(-)-Jasmonic acid	190.189	164.987	66.1886	67.6021	81.6999	89.7828	-0.817546	0.247529	1.36322	unchanged	30.3494	C12H18O3	419.257	9.75265	C08491	alpha-Linolenic acid metabolism(ko00592);;Metabolic pathways(ko01100);;Biosynthesis of secondary metabolites(ko01110)	LMFA02020001	Fatty Acyls [FA]	Octadecanoids [FA02]	Jasmonic acids [FA0202]	HMDB0032797	59366-47-1	Organic compounds	Lipids and lipid-like molecules	Fatty Acyls	Lineolic acids and derivatives
neg_5335	16-Feruloyloxypalmitate	250.919	334.692	221.652	170.801	146.805	196.735	-0.650313	0.0858319	1.76276	unchanged	12.7074	C26H40O6	469.263	9.7455	C18217	Cutin, suberine and wax biosynthesis(ko00073)	--	--	--	--	HMDB0304027	--	Organic compounds	Phenylpropanoids and polyketides	Cinnamic acids and derivatives	Hydroxycinnamic acids and derivatives
neg_5358	C-2 Ceramide	94.9945	136.275	101.977	128.501	80.5508	136.407	0.0519216	0.8606	0.173555	unchanged	-4.68242	C20H39NO3	340.284	9.82402	--	--	--	--	--	--	--	--	--	--	--	--
neg_5368	Mestranol	83.5375	87.4116	105.848	113.094	127.22	91.5245	0.261652	0.225005	1.31004	unchanged	2.93765	C21H26O2	665.387	9.83117	C07618	--	--	--	--	--	HMDB0015446	72-33-3	Organic compounds	Lipids and lipid-like molecules	Steroids and steroid derivatives	Estrane steroids
neg_5370	Cyclooctatin	11787.2	11908.2	12552.1	10969.8	12146.9	12436.9	-0.0278894	0.67914	0.44169	unchanged	34.4644	C20H34O3	367.26	9.8383	C21979	Biosynthesis of various other secondary metabolites(ko00997);;Metabolic pathways(ko01100);;Biosynthesis of secondary metabolites(ko01110)	--	--	--	--	--	--	--	--	--	--
neg_5386	Vitamin K1 epoxide	85.3234	87.7932	74.0174	57.389	115.37	87.1568	0.0727505	0.82579	0.314849	unchanged	-16.6358	C31H46O3	501.306	9.89487	C05849	Ubiquinone and other terpenoid-quinone biosynthesis(ko00130);;Metabolic pathways(ko01100);;Biosynthesis of secondary metabolites(ko01110);;Biosynthesis of cofactors(ko01240)	--	--	--	--	HMDB0002972	85955-78-8	Organic compounds	Lipids and lipid-like molecules	Prenol lipids	Quinone and hydroquinone lipids
neg_5388	Phoenicoxanthin	1993.16	1814.94	1948.28	1782.28	1178.9	3271.81	0.114761	0.822586	0.278144	unchanged	-13.9237	C40H52O3	601.358	9.89487	C15967	Carotenoid biosynthesis(ko00906);;Biosynthesis of secondary metabolites(ko01110)	--	--	--	--	HMDB0248021	--	Organic compounds	Lipids and lipid-like molecules	Prenol lipids	Tetraterpenoids
neg_5420	L-Pyrrolysine	306.217	270.259	181.778	212.116	211.908	192.694	-0.298073	0.329415	1.17695	unchanged	20.4004	C12H21N3O3	555.325	9.9734	C16138	Lysine biosynthesis(ko00300);;Aminoacyl-tRNA biosynthesis(ko00970);;Metabolic pathways(ko01100);;Microbial metabolism in diverse environments(ko01120)	--	--	--	--	--	--	--	--	--	--
neg_5427	iodoacetamide	8063.68	7818.4	8973.66	7641.98	8382.86	9190.97	0.0207503	0.843742	0.26727	unchanged	37.0434	C2H4INO	183.933	9.98053	--	--	--	--	--	--	HMDB0253517	--	Organic compounds	Organic acids and derivatives	Carboxylic acids and derivatives	Carboxylic acid derivatives
neg_5433	Aurachin D	2714.15	2834.19	3259.15	2598.8	3263.52	3220.87	0.0444665	0.752712	0.412892	unchanged	13.6936	C25H33NO	398.231	9.98053	C10641	Biosynthesis of various antibiotics(ko00998);;Metabolic pathways(ko01100);;Biosynthesis of secondary metabolites(ko01110)	--	--	--	--	--	--	--	--	--	--
neg_5443	PG(17:0/14:0)	3181.07	2975.26	3040.34	2811.94	2839.6	3006.3	-0.0871052	0.104636	1.57271	unchanged	0.351278	C37H73O10P	753.493	9.98053	--	--	LMGP04010227	Glycerophospholipids [GP]	Glycerophosphoglycerols [GP04]	Diacylglycerophosphoglycerols [GP0401]	--	--	--	--	--	--
neg_5444	Macrocin	145.263	114.943	159.499	113.881	130.901	132.227	-0.154776	0.401264	0.941977	unchanged	-16.7346	C45H75NO17	900.481	9.98053	C00744	Biosynthesis of 12-, 14- and 16-membered macrolides(ko00522);;Metabolic pathways(ko01100);;Biosynthesis of secondary metabolites(ko01110)	--	--	--	--	HMDB0039122	55750-86-2	Organic compounds	Lipids and lipid-like molecules	Prenol lipids	Diterpenoids
neg_5445	20-Oxo-5-O-beta-mycaminosyltylactone	148.45	146.42	97.289	135.131	103.138	107.99	-0.179594	0.484987	0.836507	unchanged	-27.5353	C31H51NO9	1161.67	9.9948	C20760	Biosynthesis of 12-, 14- and 16-membered macrolides(ko00522);;Metabolic pathways(ko01100);;Biosynthesis of secondary metabolites(ko01110)	--	--	--	--	--	--	--	--	--	--
neg_5464	dcSAM	4897.05	4757.27	4870.36	5260.01	4871.32	5003.52	0.0593667	0.209426	1.3714	unchanged	7.44537	C14H24N6O3S+2	355.158	9.98767	--	--	--	--	--	--	--	--	--	--	--	--
neg_5465	6,7-Dimethyl-8-(1-D-ribityl)lumazine	62.2852	79.4576	68.9921	125.059	76.0048	59.2136	0.304618	0.494318	0.77987	unchanged	18.5594	C13H18N4O6	371.127	9.98767	--	--	--	--	--	--	HMDB0003826	2535-20-8	Organic compounds	Organoheterocyclic compounds	Pteridines and derivatives	--
neg_5474	Roseoflavin	231.435	294.068	279.837	267.971	262.529	255.055	-0.0358874	0.763282	0.38076	unchanged	-0.266415	C18H23N5O6	440.134	9.98767	C21647	Biosynthesis of various antibiotics(ko00998);;Metabolic pathways(ko01100);;Biosynthesis of secondary metabolites(ko01110)	--	--	--	--	--	--	--	--	--	--
neg_618	PC(o-18:1(9Z)/22:0)	15470.1	418.578	203.352	131.001	84.6765	145.019	-5.47942	0.408422	1.00916	unchanged	12.9497	C48H96NO7P	828.696	0.605533	--	--	LMGP01020268	Glycerophospholipids [GP]	Glycerophosphocholines [GP01]	1-alkyl,2-acylglycerophosphocholines [GP0102]	HMDB0013433	--	Organic compounds	Lipids and lipid-like molecules	Glycerophospholipids	Glycerophosphocholines
neg_619	3alpha,7alpha,12alpha-Trihydroxy-5beta-cholestane	6524.87	221.888	195.952	219.693	203.667	303.789	-3.25518	0.428822	0.966987	unchanged	9.80008	C27H48O3	839.722	0.605533	C05454	Metabolic pathways(ko01100)	--	--	--	--	HMDB0001457	547-96-6	Organic compounds	Lipids and lipid-like molecules	Steroids and steroid derivatives	Cholestane steroids
neg_624	14-Demethyllanosterol	14733.8	134.587	910.555	130.587	14.9968	177.823	-5.6085	0.390822	1.04535	unchanged	-4.51745	C29H48O	869.736	0.612667	C05108	Steroid biosynthesis(ko00100);;Metabolic pathways(ko01100);;Biosynthesis of secondary metabolites(ko01110)	LMST01010176	Sterol Lipids [ST]	Sterols [ST01]	Cholesterol and derivatives [ST0101]	HMDB0304021	--	Organic compounds	Lipids and lipid-like molecules	Steroids and steroid derivatives	Cholestane steroids
neg_674	iodoacetate	263.952	370.423	278.025	268.573	242.309	318.247	-0.13807	0.532483	0.72865	unchanged	3.09993	C2H3IO2	370.829	0.7125	--	--	--	--	--	--	HMDB0253518	--	Organic compounds	Organic acids and derivatives	Carboxylic acids and derivatives	Alpha-halocarboxylic acids and derivatives
neg_69	DL-phosphomalate	1789.03	1106.45	444.819	464.515	490.509	346.13	-1.36019	0.220741	1.44496	unchanged	-34.8956	C4H3O8P-4	418.891	0.51925	--	--	--	--	--	--	--	--	--	--	--	--
neg_78	Acetylphosphate	3616.5	3696.55	2929.87	2816.62	2703.68	2614.41	-0.332464	0.0945785	1.79985	unchanged	-8.57526	C2H5O5P	174.956	0.526417	--	--	--	--	--	--	HMDB0001494	590-54-5	Organic compounds	Organic acids and derivatives	Organic phosphoric acids and derivatives	Phosphate esters
neg_845	D-Pantothenoyl-L-cysteine	42.4797	53.5787	43.215	37.9633	48.8603	43.6349	-0.0943289	0.571658	0.623041	unchanged	5.9418	C12H22N2O6S	343.096	1.92053	C04079	Pantothenate and CoA biosynthesis(ko00770)	--	--	--	--	HMDB0006834	--	Organic compounds	Organic acids and derivatives	Peptidomimetics	Hybrid peptides
neg_848	D-Galactosamine	46.4143	47.444	34.0828	44.7555	63.7851	40.8001	0.223128	0.447786	0.885164	unchanged	-5.75288	C6H13NO5	357.149	1.93492	C02262	Galactose metabolism(ko00052);;Metabolic pathways(ko01100);;Phosphotransferase system (PTS)(ko02060)	--	--	--	--	--	--	--	--	--	--
neg_849	9-[6(RS)-C-carboxamido-5,6,7-trideoxy-beta-D-ribo-octofuranosyl]-9H-purin-6-amine	129.69	147.266	133.942	128.904	153.235	128.204	-0.0019492	0.985974	0.00296582	unchanged	8.41156	C14H20N6O5	373.127	1.92772	--	--	--	--	--	--	--	--	--	--	--	--
neg_850	Salicylurate	1652.09	1632.08	1648.23	1745.88	1681.64	1630.36	0.0362433	0.33666	1.11823	unchanged	-0.242674	C9H9NO4	389.099	1.92772	C07588	--	--	--	--	--	HMDB0000840	487-54-7	Organic compounds	Benzenoids	Benzene and substituted derivatives	Benzoic acids and derivatives
neg_851	Rosmarinate	56.7742	26.157	22.1104	21.7591	28.005	15.1786	-0.69372	0.347481	1.09532	unchanged	6.98487	C18H16O8	395.056	1.92772	C01850	Tyrosine metabolism(ko00350);;Metabolic pathways(ko01100)	--	--	--	--	HMDB0257311	--	Organic compounds	Phenylpropanoids and polyketides	Cinnamic acids and derivatives	Hydroxycinnamic acids and derivatives
neg_852	2,5-diamino-6-hydroxy-4-(5-phosphoribosylamino)pyrimidine	15.686	42.3085	29.1506	27.2285	21.5272	23.9365	-0.261622	0.597709	0.661558	unchanged	8.3393	C9H14N5O8P-2	396.059	1.92772	--	--	--	--	--	--	HMDB0304044	--	Organic compounds	Organic oxygen compounds	Organooxygen compounds	Carbohydrates and carbohydrate conjugates
neg_867	Surfactin	68.7598	49.864	24.0215	123.827	137.262	209.14	1.72093	0.0360766	1.93928	up	-7.32002	C53H93N7O13	1034.67	10.0091	C12043	Nonribosomal peptide structures(ko01054)	--	--	--	--	HMDB0258632	--	Organic compounds	Organic acids and derivatives	Peptidomimetics	Depsipeptides
neg_871	(3S)-3-Hydroxy-N6,N6,N6-trimethyl-L-lysine	321.574	289.368	345.74	309.084	341.542	342.523	0.0539701	0.57467	0.686018	unchanged	1.22813	C9H21N2O3+	409.304	10.0234	C01259	Lysine degradation(ko00310);;Metabolic pathways(ko01100)	--	--	--	--	--	--	--	--	--	--
neg_887	(R)-2-Methylimino-1-phenylpropan-1-ol	4.14e-07	37.5761	23.6101	19.6937	8.59759	9.17045	-0.70779	0.552904	0.732901	unchanged	7.10689	C10H13NO	385.216	10.0735	C04351	Biosynthesis of various alkaloids(ko00996);;Metabolic pathways(ko01100);;Biosynthesis of secondary metabolites(ko01110)	--	--	--	--	--	--	--	--	--	--
neg_891	Megalomicin C1	1519.99	5354.9	1863.52	75.8077	1478.48	14.6762	-2.47756	0.180925	1.47519	unchanged	13.5105	C48H84N2O17	959.583	10.0735	C11987	Biosynthesis of 12-, 14- and 16-membered macrolides(ko00522);;Biosynthesis of secondary metabolites(ko01110)	LMPK04000028	Polyketides [PK]	Macrolides and lactone polyketides [PK04]	--	--	--	--	--	--	--
neg_901	Aldosterone	1807.49	1427.83	1697.78	1623.82	1627.67	1805.25	0.0357117	0.767807	0.366663	unchanged	10.8139	C21H28O5	381.172	10.0949	C01780	Metabolic pathways(ko01100)	LMST02030026	Sterol Lipids [ST]	Steroids [ST02]	C21 steroids (gluco/mineralocorticoids, progestogins) and derivatives [ST0203]	HMDB0000037	52-39-1	Organic compounds	Lipids and lipid-like molecules	Steroids and steroid derivatives	Hydroxysteroids
neg_903	gamma-Glutamyl-beta-aminopropiononitrile	31.9108	45.8232	21.3341	31.5128	26.914	12.0676	-0.490912	0.3611	1.03295	unchanged	1.86618	C8H13N3O3	443.19	10.0877	C06114	Cyanoamino acid metabolism(ko00460)	--	--	--	--	HMDB0060477	--	Organic compounds	Organic acids and derivatives	Carboxylic acids and derivatives	Amino acids, peptides, and analogues
neg_922	Fludrocortisone acetate	1602.73	1330.24	1188.52	3450.33	1466.9	1347.59	0.60411	0.405151	0.961105	unchanged	-30.082	C23H31FO6	421.19	10.1234	C08186	--	LMST02030122	Sterol Lipids [ST]	Steroids [ST02]	C21 steroids (gluco/mineralocorticoids, progestogins) and derivatives [ST0203]	HMDB0252329	--	Organic compounds	Lipids and lipid-like molecules	Steroids and steroid derivatives	Pregnane steroids
neg_954	P1,P4-Bis(5'-uridyl) tetraphosphate	1803.41	105.651	951.306	212.059	1195.53	961.128	-0.272091	0.791891	0.276236	unchanged	37.2255	C18H26N4O23P4	810.998	10.2015	C06198	Pyrimidine metabolism(ko00240);;Metabolic pathways(ko01100)	--	--	--	--	HMDB0006796	--	Organic compounds	Nucleosides, nucleotides, and analogues	(5'->5')-dinucleotides	--
neg_988	7alpha-Hydroxycholesterol	63.7595	50.1224	57.8818	49.1971	60.0334	50.5406	-0.10442	0.487158	0.753511	unchanged	-0.956543	C27H46O2	423.324	10.2658	C03594	Metabolic pathways(ko01100)	--	--	--	--	HMDB0001496	566-26-7	Organic compounds	Lipids and lipid-like molecules	Steroids and steroid derivatives	Cholestane steroids
pos_10006	Streptidine 6-phosphate	600.788	593.422	570.279	500.291	512.098	565.627	-0.161139	0.0727045	1.7783	unchanged	-6.57837	C8H19N6O7P	707.195	7.66623	C01121	Streptomycin biosynthesis(ko00521);;Biosynthesis of secondary metabolites(ko01110)	--	--	--	--	--	--	--	--	--	--
pos_10009	Enterochelin	125.826	180.161	130.079	125.31	117.988	138.738	-0.190833	0.414941	0.973468	unchanged	7.51567	C30H27N3O15	711.183	7.66623	C05821	Biosynthesis of siderophore group nonribosomal peptides(ko01053);;Biosynthesis of secondary metabolites(ko01110)	--	--	--	--	HMDB0032199	9001-98-3	Organic compounds	Organic acids and derivatives	Peptidomimetics	Depsipeptides
pos_1008	Triphenylphosphine oxide	182322	204597	192830	156083	183949	203600	-0.0928017	0.489621	0.775877	unchanged	1.25272	C18H15OP	279.094	10.4846	--	--	--	--	--	--	--	--	--	--	--	--
pos_1010	Limonene-1,2-diol	999.129	1017.09	915.55	1899.7	1095.13	951.731	0.428824	0.370119	1.04333	unchanged	-8.803	C10H18O2	341.266	10.4846	C07276	Limonene and pinene degradation(ko00903);;Biosynthesis of secondary metabolites(ko01110)	LMPR0102090016	Prenol Lipids [PR]	Isoprenoids [PR01]	C10 isoprenoids (monoterpenes) [PR0102]	--	--	--	--	--	--
pos_10112	Peonidin 3-O-(acetylglucoside)	141.998	83.265	77.8843	92.4702	86.5892	92.163	-0.160541	0.656448	0.550782	unchanged	2.05551	C24H25O12+	1049.23	7.70975	--	--	--	--	--	--	--	--	--	--	--	--
pos_1013	S-Adenosylmethionine	163.687	165.417	149.349	155.192	146.983	167.853	-0.0256301	0.741411	0.395034	unchanged	-3.97732	C15H23N6O5S+	441.177	10.4846	C00019	Monobactam biosynthesis(ko00261);;Cysteine and methionine metabolism(ko00270);;Arginine and proline metabolism(ko00330);;Biosynthesis of various plant secondary metabolites(ko00999);;Metabolic pathways(ko01100);;Biosynthesis of secondary metabolites(ko01110);;Biosynthesis of amino acids(ko01230);;Biosynthesis of cofactors(ko01240);;Sulfur relay system(ko04122)	--	--	--	--	HMDB0001185	485-80-3	Organic compounds	Nucleosides, nucleotides, and analogues	5'-deoxyribonucleosides	5'-deoxy-5'-thionucleosides
pos_10131	Erythromycin C	334.51	247.148	266.804	250.594	265.511	317.612	-0.0252926	0.890444	0.141863	unchanged	8.19493	C36H65NO13	758.415	7.72423	C06616	Biosynthesis of 12-, 14- and 16-membered macrolides(ko00522);;Metabolic pathways(ko01100);;Biosynthesis of secondary metabolites(ko01110)	LMPK04000009	Polyketides [PK]	Macrolides and lactone polyketides [PK04]	--	HMDB0251935	--	Organic compounds	Organic oxygen compounds	Organooxygen compounds	Carbohydrates and carbohydrate conjugates
pos_10135	Avermectin A2b monosaccharide	634	518.925	449.572	434.65	448.186	484.447	-0.22901	0.279655	1.2582	unchanged	11.0924	C41H62O12	769.422	7.717	C11958	Biosynthesis of 12-, 14- and 16-membered macrolides(ko00522)	--	--	--	--	--	--	--	--	--	--
pos_10150	PI(10:0/16:1(9Z))	250.766	191.664	206.269	168.52	231.101	216.689	-0.0738919	0.698925	0.40544	unchanged	4.96201	C35H65O13P	747.409	7.73147	--	--	LMGP06010964	Glycerophospholipids [GP]	Glycerophosphoinositols [GP06]	Diacylglycerophosphoinositols [GP0601]	--	--	--	--	--	--
pos_10162	Amphotericin B	118.225	68.4435	31.7948	66.998	43.2338	52.1237	-0.428234	0.537707	0.759893	unchanged	28.7012	C47H73NO17	946.504	7.75317	C06573	Type I polyketide structures(ko01052)	LMPK06000002	Polyketides [PK]	Polyenes [PK06]	--	HMDB0014819	1397-89-3	Organic compounds	Organic oxygen compounds	Organooxygen compounds	Carbohydrates and carbohydrate conjugates
pos_10165	LysoPE(18:2(9Z,12Z)/0:0)	1101.61	1035.58	1232.8	1022.79	1108.97	1167.42	-0.0306397	0.759634	0.322052	unchanged	-1.55554	C23H44NO7P	478.292	7.7821	--	--	--	--	--	--	HMDB0011507	85046-18-0	Organic compounds	Lipids and lipid-like molecules	Glycerophospholipids	Glycerophosphoethanolamines
pos_10166	Carbamoylphosphate	8958.75	10864.8	9796.65	8620.15	9207.19	10030.4	-0.0885036	0.444231	0.851223	unchanged	-44.6869	CH4NO5P	141.984	7.79568	--	--	--	--	--	--	HMDB0001096	590-55-6	Organic compounds	Organic acids and derivatives	Organic phosphoric acids and derivatives	--
pos_10167	Abu-Leu-OH	44.4778	442.36	4.14e-07	4.14e-07	43.6803	155.076	-1.29244	0.572561	0.680997	unchanged	10.9093	C15H20N2O6	325.143	7.79568	--	--	--	--	--	--	--	--	--	--	--	--
pos_10169	15-Demethoxy-epsilon-rhodomycin	4.14e-07	888.101	4.14e-07	4.14e-07	4.14e-07	4.14e-07	-29.4121	0.42265	0.993201	unchanged	11.7778	C29H33NO11	594.201	7.79568	C18641	Biosynthesis of type II polyketide products(ko01057);;Biosynthesis of secondary metabolites(ko01110)	--	--	--	--	--	--	--	--	--	--
pos_10170	Cinnamyl propionate	109.75	1360.08	4.14e-07	4.14e-07	120.899	440.356	-1.38892	0.565282	0.69681	unchanged	0.956147	C12H14O2	191.107	7.81027	--	--	--	--	--	--	HMDB0041315	103-56-0	Organic compounds	Benzenoids	Benzene and substituted derivatives	Styrenes
pos_10178	Immunomycin	60.3179	67.0863	42.9673	56.3899	66.1999	66.6117	0.15124	0.489243	0.817492	unchanged	14.2277	C43H69NO12	830.456	7.83923	C12102	Type I polyketide structures(ko01052)	--	--	--	--	HMDB0248652	--	Organic compounds	Phenylpropanoids and polyketides	Macrolide lactams	--
pos_10179	Methedrone	437.02	732.733	481.577	532.771	681.677	584.017	0.123137	0.664696	0.522612	unchanged	-0.0984276	C11H15NO2	194.118	7.84647	--	--	--	--	--	--	HMDB0243795	--	Organic compounds	Organic oxygen compounds	Organooxygen compounds	Carbonyl compounds
pos_10180	Nupharidine	1660.17	3067.69	1811.8	2150.53	2956.71	2371.63	0.1936	0.579503	0.657826	unchanged	0.758225	C15H23NO2	250.18	7.84647	C17463	--	--	--	--	--	--	--	--	--	--	--
pos_10181	(7R,8R,E)-6-((R,3E,5E)-2,6-dimethylocta-3,5-dien-1-ylidene)-8-methyloctahydroindolizine-7,8-diol	6185.39	10820.2	6322.57	7560.53	10520.6	8402.66	0.183037	0.589477	0.639975	unchanged	1.48469	C19H31NO2	306.243	7.84647	--	--	--	--	--	--	--	--	--	--	--	--
pos_10201	Glycocholate	269.438	247.7	457.454	267.421	380.133	361.12	0.0495902	0.889381	0.200234	unchanged	43.8105	C26H43NO6	448.326	7.86093	C01921	Secondary bile acid biosynthesis(ko00121);;Metabolic pathways(ko01100)	--	--	--	--	HMDB0000138	475-31-0	Organic compounds	Lipids and lipid-like molecules	Steroids and steroid derivatives	Bile acids, alcohols and derivatives
pos_10222	PIP(20:4(8Z,11Z,14Z,17Z)/16:0)	254.123	296.209	257.029	292.304	266.824	283.379	0.0614732	0.502617	0.744536	unchanged	16.5382	C45H80O16P2	939.515	7.86818	--	--	--	--	--	--	HMDB0010019	--	Organic compounds	Lipids and lipid-like molecules	Glycerophospholipids	Glycerophosphoinositol phosphates
pos_10242	NADPH	41.5536	30.1903	26.4518	22.1253	18.641	45.373	-0.188988	0.701264	0.445386	unchanged	-4.80636	C21H30N7O17P3	768.077	7.87542	C00005	Photosynthesis(ko00195);;Glutathione metabolism(ko00480);;Metabolic pathways(ko01100)	--	--	--	--	HMDB0000221	53-57-6	Organic compounds	Nucleosides, nucleotides, and analogues	(5'->5')-dinucleotides	--
pos_10246	5,10-Methylenetetrahydromethanopterin	208.431	282.056	242.842	229.975	245.853	195.307	-0.127857	0.474422	0.819482	unchanged	2.30435	C31H45N6O16P	771.261	7.87542	C04377	Methane metabolism(ko00680);;Metabolic pathways(ko01100);;Microbial metabolism in diverse environments(ko01120);;Carbon metabolism(ko01200)	--	--	--	--	HMDB0060401	--	Organic compounds	Nucleosides, nucleotides, and analogues	Pyrimidine nucleosides	--
pos_10267	Precorrin 3A	51.756	64.8462	58.2749	83.8816	96.0733	33.8175	0.289734	0.568673	0.688388	unchanged	2.13402	C43H50N4O16	917.287	7.88267	C05772	Porphyrin metabolism(ko00860);;Metabolic pathways(ko01100);;Biosynthesis of cofactors(ko01240)	--	--	--	--	--	--	--	--	--	--
pos_10271	Phenylglyoxylyl-CoA	221.716	227.898	189.647	216.373	232.634	215.991	0.0569457	0.560969	0.688515	unchanged	-21.8205	C29H40N7O18P3S	922.106	7.87542	C15524	Phenylalanine metabolism(ko00360);;Metabolic pathways(ko01100)	--	--	--	--	--	--	--	--	--	--
pos_10276	UDP-N-acetylmuramoyl-L-alanyl-D-glutamyl-L-lysyl-D-alanyl-D-alanine	99.966	115.55	83.1118	106.878	119.139	52.56	-0.100271	0.787071	0.333479	unchanged	15.203	C40H65N9O26P2	1114.36	7.88992	C04702	Peptidoglycan biosynthesis(ko00550);;Metabolic pathways(ko01100);;beta-Lactam resistance(ko01501);;Vancomycin resistance(ko01502)	--	--	--	--	--	--	--	--	--	--
pos_10279	4-alpha-Methyl-5-alpha-cholest-7-en-3-one	215.103	219.911	214.597	164.034	188.925	211.61	-0.202427	0.173383	1.54399	unchanged	-12.332	C28H46O	399.357	7.88992	--	--	--	--	--	--	HMDB0011606	2789-43-7	Organic compounds	Lipids and lipid-like molecules	Steroids and steroid derivatives	Cholestane steroids
pos_1032	N-Acetyl-L-citrulline	137.003	132.685	123.051	107.861	104.782	111.432	-0.277242	0.0173985	2.04372	down	-4.04365	C8H15N3O4	217.105	10.5132	C15532	Arginine biosynthesis(ko00220);;Metabolic pathways(ko01100);;Biosynthesis of amino acids(ko01230)	--	--	--	--	HMDB0000856	33965-42-3	Organic compounds	Organic acids and derivatives	Carboxylic acids and derivatives	Amino acids, peptides, and analogues
pos_1033	N-Hexadecanoylpyrrolidine	6075.93	13127.8	5090.43	6568.69	16298.4	9402.3	0.409558	0.527557	0.741959	unchanged	-0.130311	C20H39NO	310.31	10.5132	--	--	--	--	--	--	HMDB0032740	70974-48-0	Organic compounds	Organoheterocyclic compounds	Pyrrolidines	N-acylpyrrolidines
pos_10333	Erythromycin D	205.231	262.563	238.449	273.933	260.496	166.002	-0.0119197	0.962458	0.0781545	unchanged	-11.9919	C36H65NO12	742.405	7.8972	C06633	Biosynthesis of 12-, 14- and 16-membered macrolides(ko00522);;Metabolic pathways(ko01100);;Biosynthesis of secondary metabolites(ko01110)	LMPK04000010	Polyketides [PK]	Macrolides and lactone polyketides [PK04]	--	--	--	--	--	--	--
pos_10374	20:3-Glc-Campesterol	1534.11	1455.75	1327.14	1494.29	1477.17	1371.9	0.00878495	0.909035	0.117476	unchanged	-11.0093	C54H90O7	851.667	7.91172	--	--	LMST01031139	Sterol Lipids [ST]	Sterols [ST01]	Ergosterols and C24-methyl derivatives [ST0103]	--	--	--	--	--	--
pos_10390	2'-(5-triphosphoribosyl)-3'-dephospho-CoA	167.867	197.275	146.983	205.971	217.152	161.981	0.192195	0.337397	1.04034	unchanged	2.21637	C26H41N7O26P5S-5	1054.05	7.91885	C19771	--	LMFA07050169	Fatty Acyls [FA]	Fatty esters [FA07]	Fatty acyl CoAs [FA0705]	--	--	--	--	--	--
pos_10396	PC(18:2(9Z,12Z)/22:0)	2348.74	2206.79	2049.12	2264.53	2219.56	2070.14	-0.0110534	0.881158	0.194766	unchanged	-2.15732	C48H92NO8P	842.662	7.91885	--	--	LMGP01011636	Glycerophospholipids [GP]	Glycerophosphocholines [GP01]	Diacylglycerophosphocholines [GP0101]	HMDB0008150	--	Organic compounds	Lipids and lipid-like molecules	Glycerophospholipids	Glycerophosphocholines
pos_10502	linear dimeric GMP	11.9826	29.248	4.14e-07	9.21134	13.3782	4.14e-07	-0.868058	0.557036	0.702721	unchanged	11.8407	C20H23N10O15P2-3	747.124	7.96205	--	--	--	--	--	--	--	--	--	--	--	--
pos_10504	Malvidin glucoside-ethyl-catechin	1775.93	1603.43	1448.58	1537.99	1672.07	1586.96	-0.00926888	0.926865	0.096426	unchanged	-21.0445	C41H43O17+	772.219	7.96205	--	--	--	--	--	--	--	--	--	--	--	--
pos_10556	PC(18:0/P-18:1(11Z))	1077.57	941.036	844.668	906.096	982.455	989.388	0.00736882	0.951176	0.0887411	unchanged	-1.93722	C44H86NO7P	754.609	7.97633	--	--	--	--	--	--	HMDB0008062	--	Organic compounds	Lipids and lipid-like molecules	Glycerophospholipids	Glycerophosphocholines
pos_10582	Protodeoxyviolaceinic acid	9.66476	36.5111	13.4605	20.162	17.432	4.14e-07	-0.665688	0.525376	0.746135	unchanged	11.7847	C21H15N3O2	721.204	7.99062	C21131	Staurosporine biosynthesis(ko00404);;Metabolic pathways(ko01100);;Biosynthesis of secondary metabolites(ko01110)	--	--	--	--	--	--	--	--	--	--
pos_10595	Astilbin	693.226	528.935	503.355	631.011	628.822	475.454	0.00814625	0.969003	0.035458	unchanged	-1.16214	C21H22O11	901.239	7.99062	C17449	--	--	--	--	--	HMDB0033850	29838-67-3	Organic compounds	Phenylpropanoids and polyketides	Flavonoids	Flavonoid glycosides
pos_10626	2,5-Diamino-6-(5-phospho-D-ribosylamino)pyrimidin-4(3H)-one	4.14e-07	38.7006	51.6835	44.8779	52.3195	47.5331	0.679229	0.363359	1.10497	unchanged	47.8088	C9H16N5O8P	724.215	7.99775	C01304	Riboflavin metabolism(ko00740);;Folate biosynthesis(ko00790);;Metabolic pathways(ko01100);;Biosynthesis of secondary metabolites(ko01110);;Biosynthesis of cofactors(ko01240)	--	--	--	--	HMDB0304044	--	Organic compounds	Organic oxygen compounds	Organooxygen compounds	Carbohydrates and carbohydrate conjugates
pos_10641	dTDP-acarviose-7-phosphate	46.0372	70.0562	32.5578	52.1796	45.48	51.604	0.00593113	0.986978	0.0012886	unchanged	-40.0889	C23H38N3O21P3	803.123	7.99775	C21208	Acarbose and validamycin biosynthesis(ko00525);;Metabolic pathways(ko01100);;Biosynthesis of secondary metabolites(ko01110)	--	--	--	--	--	--	--	--	--	--
pos_10648	Nystatin A1	756.639	591.822	564.502	644.87	684.867	669.516	0.0636519	0.681432	0.51253	unchanged	-3.42236	C47H75NO17	890.486	8.00488	C12155	Type I polyketide structures(ko01052)	LMPK06000004	Polyketides [PK]	Polyenes [PK06]	--	HMDB0242564	--	Organic compounds	Organic oxygen compounds	Organooxygen compounds	Carbohydrates and carbohydrate conjugates
pos_10667	Chlorogenate	56.1497	103.559	81.1194	72.4727	70.6718	89.6921	-0.0486832	0.871078	0.19782	unchanged	3.56542	C16H18O9	709.2	8.01202	C00852	Biosynthesis of secondary metabolites(ko01110)	--	--	--	--	HMDB0003164	202650-88-2	Organic compounds	Organic oxygen compounds	Organooxygen compounds	Alcohols and polyols
pos_10690	pteroyl-alpha-glutamylglutamate	200.855	82.5468	62.3071	154.767	151.884	87.095	0.187705	0.763267	0.349833	unchanged	-25.9715	C24H23N8O9-3	1157.28	8.01917	--	--	--	--	--	--	--	--	--	--	--	--
pos_10696	6-Thioguanosine monophosphate	15.9605	54.0404	56.7136	76.1191	38.6022	29.8675	0.190373	0.773624	0.297952	unchanged	-4.75212	C10H14N5O7PS	776.101	8.01917	C16619	Drug metabolism - other enzymes(ko00983)	--	--	--	--	HMDB0060415	--	Organic compounds	Nucleosides, nucleotides, and analogues	Purine nucleotides	Purine ribonucleotides
pos_10701	Lividomycin A	16.6876	46.3069	54.2572	43.5551	83.1466	71.7293	0.759028	0.174432	1.4262	unchanged	-19.8851	C29H55N5O18	784.328	8.01917	C17707	Neomycin, kanamycin and gentamicin biosynthesis(ko00524)	--	--	--	--	--	--	--	--	--	--
pos_10722	3-Carboxy-2,3,4,9-tetrahydro-1H-pyrido[3,4-b]indole-1-propanoic acid	810.951	999.472	854.208	748.844	820.034	885.61	-0.118514	0.376148	0.977894	unchanged	11.7393	C15H16N2O4	327.078	8.0263	--	--	--	--	--	--	HMDB0034881	--	Organic compounds	Alkaloids and derivatives	Harmala alkaloids	--
pos_10723	Docosanoic acid	674.808	1352.67	673.742	781.74	1731	1375.02	0.525325	0.332904	1.09072	unchanged	-1.11565	C22H44O2	358.368	8.03343	C08281	Cutin, suberine and wax biosynthesis(ko00073);;Biosynthesis of unsaturated fatty acids(ko01040)	LMFA01010022	Fatty Acyls [FA]	Fatty Acids and Conjugates [FA01]	Straight chain fatty acids [FA0101]	HMDB0000944	112-85-6	Organic compounds	Lipids and lipid-like molecules	Fatty Acyls	Fatty acids and conjugates
pos_10724	S-Formylglutathione	7.22913	27.4046	4.14e-07	13.7286	17.4144	14.223	0.389437	0.706425	0.45549	unchanged	-7.78798	C11H17N3O7S	688.186	8.03343	C01031	Methane metabolism(ko00680);;Metabolic pathways(ko01100);;Microbial metabolism in diverse environments(ko01120)	--	--	--	--	HMDB0001550	50409-81-9	Organic compounds	Organic acids and derivatives	Carboxylic acids and derivatives	Amino acids, peptides, and analogues
pos_10750	Violaceinic acid	618.405	596.936	430.679	604.985	583.619	531.585	0.0635851	0.726214	0.402338	unchanged	-1.3139	C21H15N3O4	769.201	8.0263	C21135	Staurosporine biosynthesis(ko00404);;Metabolic pathways(ko01100);;Biosynthesis of secondary metabolites(ko01110)	--	--	--	--	--	--	--	--	--	--
pos_10754	Salicin 6-phosphate	17.0009	82.345	41.1934	63.8202	72.2401	53.7509	0.433592	0.483854	0.833821	unchanged	-12.6686	C13H19O10P	771.097	8.0263	C06188	Glycolysis / Gluconeogenesis(ko00010);;Phosphotransferase system (PTS)(ko02060)	--	--	--	--	--	--	--	--	--	--
pos_10769	UDP-N-acetylmuramoyl-L-alanyl-D-glutamate	108.15	67.7376	78.8123	57.1793	113.089	57.856	-0.158982	0.71221	0.397856	unchanged	18.9965	C28H43N5O23P2	844.185	8.0263	C00692	D-Amino acid metabolism(ko00470);;Peptidoglycan biosynthesis(ko00550);;Metabolic pathways(ko01100)	--	--	--	--	--	--	--	--	--	--
pos_10779	tetrahydro-TPP	70.5808	94.286	64.4872	76.5811	66.7555	60.938	-0.167067	0.472317	0.863648	unchanged	-40.3908	C12H22N4O7P2S	857.11	8.03343	--	--	--	--	--	--	--	--	--	--	--	--
pos_10780	epsilon-Rhodomycinone	333.661	322.119	279.856	360.115	279.804	279.73	-0.0248636	0.875015	0.234149	unchanged	-1.38865	C22H20O9	857.228	8.0263	C12425	Biosynthesis of type II polyketide products(ko01057);;Biosynthesis of secondary metabolites(ko01110)	--	--	--	--	--	--	--	--	--	--
pos_10781	Itaconyl-CoA	72.4175	69.748	105.988	76.5497	92.7156	102.83	0.132878	0.602365	0.635559	unchanged	-12.1539	C26H40N7O19P3S	862.117	8.0263	C00531	C5-Branched dibasic acid metabolism(ko00660);;Metabolic pathways(ko01100)	LMFA07050337	Fatty Acyls [FA]	Fatty esters [FA07]	Fatty acyl CoAs [FA0705]	HMDB0003377	6008-93-1	Organic compounds	Organic oxygen compounds	Organooxygen compounds	Carbohydrates and carbohydrate conjugates
pos_10787	Thiamine pyrophosphate	80.7373	100.24	49.7614	59.0408	54.8448	102.5	-0.0926587	0.832272	0.247998	unchanged	-9.7691	C12H19N4O7P2S+	868.115	8.03343	--	--	--	--	--	--	HMDB0001372	136-09-4	Organic compounds	Organoheterocyclic compounds	Diazines	Pyrimidines and pyrimidine derivatives
pos_10798	borrelidin	184.332	138.858	191.644	174.372	165.414	175.259	0.000590942	0.997019	0.0117296	unchanged	-2.33543	C28H43NO6	454.294	8.04058	C15687	--	--	--	--	--	--	--	--	--	--	--
pos_10802	NADH	35.2515	72.2369	37.65	48.6208	41.0348	33.9805	-0.231329	0.618556	0.621271	unchanged	38.7266	C21H29N7O14P2	683.184	8.04058	C00004	Oxidative phosphorylation(ko00190);;Metabolic pathways(ko01100)	--	--	--	--	HMDB0001487	58-68-4	Organic compounds	Nucleosides, nucleotides, and analogues	(5'->5')-dinucleotides	--
pos_10806	5-Hydroxymethyldeoxycytidylate	38.0361	38.9329	37.5386	34.6969	38.2073	50.9093	0.112725	0.593524	0.680045	unchanged	30.6364	C10H16N3O8P	692.189	8.04058	C03997	Pyrimidine metabolism(ko00240)	--	--	--	--	--	--	--	--	--	--
pos_10807	Rifamycin Z	4.14e-07	4.14e-07	12.6346	6.5073	7.43409	6.01942	0.659793	0.621221	0.620953	unchanged	-7.42674	C35H41NO11	693.297	8.04058	C14723	Biosynthesis of ansamycins(ko01051);;Biosynthesis of secondary metabolites(ko01110)	--	--	--	--	--	--	--	--	--	--
pos_10813	Secologanate	219.503	249.971	209.371	193.003	197.103	233.424	-0.122624	0.356884	1.00906	unchanged	-11.4317	C16H22O10	771.223	8.04058	C01957	Biosynthesis of secondary metabolites(ko01110)	--	--	--	--	HMDB0304481	--	Organic compounds	Lipids and lipid-like molecules	Prenol lipids	Terpene glycosides
pos_10818	Premithramycinone	145.045	157.796	108.362	143.715	168.761	115.121	0.0563996	0.811411	0.276177	unchanged	0.9137	C21H18O9	846.225	8.04058	C12383	Biosynthesis of type II polyketide products(ko01057);;Metabolic pathways(ko01100);;Biosynthesis of secondary metabolites(ko01110)	--	--	--	--	--	--	--	--	--	--
pos_10820	Aclacinomycin Y	70.1535	103.208	87.9428	66.787	74.0746	49.5936	-0.456277	0.125412	1.54415	unchanged	-1.63341	C42H51NO15	851.358	8.04058	C18639	Biosynthesis of type II polyketide products(ko01057);;Biosynthesis of secondary metabolites(ko01110)	--	--	--	--	HMDB0247949	--	Organic compounds	Phenylpropanoids and polyketides	Anthracyclines	--
pos_10831	Castavinol C2	68.2154	97.3448	9.30258	44.5203	19.612	19.9495	-1.05636	0.36446	1.09228	unchanged	-27.3677	C26H30O12	1107.28	8.05498	--	--	--	--	--	--	--	--	--	--	--	--
pos_10838	Guanosine	951.972	1019.64	976.649	855.741	872.612	955.825	-0.135384	0.0859183	1.67664	unchanged	-9.10873	C10H13N5O5	605.141	8.04772	C00387	Purine metabolism(ko00230);;Metabolic pathways(ko01100);;Nucleotide metabolism(ko01232);;ABC transporters(ko02010)	--	--	--	--	HMDB0000133	118-00-3	Organic compounds	Nucleosides, nucleotides, and analogues	Purine nucleosides	--
pos_10845	Actinorhodin	75.4628	158.002	94.4654	119.429	163.691	111.877	0.268452	0.500427	0.779016	unchanged	28.1505	C32H26O14	676.184	8.05498	C06691	Biosynthesis of type II polyketide products(ko01057);;Biosynthesis of secondary metabolites(ko01110)	--	--	--	--	--	--	--	--	--	--
pos_10853	Malvidin 3-O-(coumaroylglucoside)	18.4192	38.6241	52.7059	61.7857	49.1375	53.5176	0.583356	0.200593	1.41827	unchanged	-36.6084	C32H31O14+	681.182	8.04772	--	--	--	--	--	--	--	--	--	--	--	--
pos_10887	PD116740	365.234	290.855	406.256	413.483	300.478	271.141	-0.108908	0.665368	0.528881	unchanged	0.768436	C20H16O7	754.214	8.04772	C12401	Biosynthesis of type II polyketide products(ko01057)	--	--	--	--	--	--	--	--	--	--
pos_10911	Astringin	257.349	266.874	230.541	193.218	212.148	200.66	-0.316645	0.0274735	1.96484	down	-27.2798	C20H22O9	835.22	8.05498	C10245	--	LMPK13090007	Polyketides [PK]	Aromatic polyketides [PK13]	Diphenyl ethers, biphenyls, dibenzyls and stilbenes [PK1309]	HMDB0303169	--	Organic compounds	Phenylpropanoids and polyketides	Stilbenes	Stilbene glycosides
pos_10915	dADP	143.415	182.297	150.284	146.534	191.329	206.194	0.192804	0.360119	1.05044	unchanged	2.16318	C10H15N5O9P2	840.105	8.05498	C00206	Purine metabolism(ko00230);;Metabolic pathways(ko01100);;Nucleotide metabolism(ko01232)	--	--	--	--	HMDB0001508	2793-06-08	Organic compounds	Nucleosides, nucleotides, and analogues	Purine nucleotides	Purine deoxyribonucleotides
pos_10923	Isonicotinoyl-NADP adduct	153.31	143.815	199.158	206.509	138.043	135.876	-0.0468409	0.864102	0.234268	unchanged	-13.7486	C27H33N8O18P3	851.108	8.04772	C21760	Drug metabolism - other enzymes(ko00983)	--	--	--	--	--	--	--	--	--	--
pos_10931	6''-O-Malonylglycitin	76.0034	147.666	47.0922	148.948	79.9641	40.9924	-0.00457375	0.995072	0.0485472	unchanged	-15.4412	C25H24O13	1082.26	8.06212	--	--	--	--	--	--	HMDB0039323	137705-39-6	Organic compounds	Phenylpropanoids and polyketides	Flavonoids	Flavonoid glycosides
pos_10936	Dapdiamide B	51.1211	118.338	50.0855	39.5658	67.788	31.9748	-0.656024	0.36725	1.03236	unchanged	-5.72294	C13H22N4O5	667.278	8.06212	C20963	Biosynthesis of various antibiotics(ko00998);;Metabolic pathways(ko01100);;Biosynthesis of secondary metabolites(ko01110)	--	--	--	--	--	--	--	--	--	--
pos_10955	N1-(5-Phospho-a-D-ribosyl)-5,6-dimethylbenzimidazole	140.878	127.267	172.199	157.165	128.946	155.881	0.0053889	0.974726	0.0263732	unchanged	33.7378	C14H19N2O7P	739.199	8.06212	--	--	--	--	--	--	HMDB0003882	--	Organic compounds	Nucleosides, nucleotides, and analogues	Benzimidazole ribonucleosides and ribonucleotides	--
pos_10970	Ansamitocinoside P-3	131.808	132.864	139.344	109.907	126.237	127.102	-0.153466	0.121308	1.60314	unchanged	2.96135	C37H51ClN2O14	824.339	8.06212	C20139	Biosynthesis of ansamycins(ko01051);;Biosynthesis of secondary metabolites(ko01110)	--	--	--	--	--	--	--	--	--	--
pos_10973	Nogalamycin	127.904	177.929	140.595	159.323	137.707	188.219	0.120297	0.570498	0.633995	unchanged	8.66812	C39H49NO16	829.346	8.06212	C18633	Biosynthesis of type II polyketide products(ko01057);;Biosynthesis of secondary metabolites(ko01110)	--	--	--	--	--	--	--	--	--	--
pos_10979	Perillyl-CoA	182.797	156.689	84.4798	144.465	167.197	123.059	0.03614	0.91865	0.120184	unchanged	0.831698	C31H48N7O17P3S	933.239	8.06212	C11929	Limonene and pinene degradation(ko00903);;Degradation of aromatic compounds(ko01220)	--	--	--	--	--	--	--	--	--	--
pos_10999	3'-N-Debenzoyltaxol	51.5693	46.8527	44.9545	79.5965	12.2356	48.1199	-0.0348756	0.958672	0.114173	unchanged	-2.9833	C40H47NO13	732.299	8.06927	C16524	Diterpenoid biosynthesis(ko00904);;Metabolic pathways(ko01100);;Biosynthesis of secondary metabolites(ko01110)	--	--	--	--	--	--	--	--	--	--
pos_11008	Propinol adenylate	205.964	189.977	167.477	157.663	172.121	207.38	-0.0688424	0.662735	0.486357	unchanged	2.34792	C13H18N5O8P	824.214	8.06927	--	--	--	--	--	--	HMDB0006806	--	Organic compounds	Nucleosides, nucleotides, and analogues	Purine nucleotides	Purine ribonucleotides
pos_11016	Soraphen A	201.809	210.343	181.578	166.471	190.923	264.503	0.0668698	0.784708	0.353862	unchanged	-5.14512	C29H44O8	1063.59	8.08353	C11300	Type I polyketide structures(ko01052)	--	--	--	--	--	--	--	--	--	--
pos_11032	2,5-Diamino-6-(5-phospho-D-ribitylamino)pyrimidin-4(3H)-one	145.945	160.422	147.564	149.588	153.825	154.845	0.0136846	0.789451	0.326689	unchanged	-5.07341	C9H18N5O8P	711.182	8.08353	C18910	Riboflavin metabolism(ko00740);;Metabolic pathways(ko01100);;Biosynthesis of cofactors(ko01240)	--	--	--	--	HMDB0304043	--	Organic compounds	Organic oxygen compounds	Organooxygen compounds	Carbohydrates and carbohydrate conjugates
pos_11033	Premithramycin A2'	127.218	142.901	119.609	142.823	142.06	133.884	0.103682	0.293426	1.18101	unchanged	-9.12698	C33H38O15	713.178	8.08353	C12385	Biosynthesis of type II polyketide products(ko01057);;Metabolic pathways(ko01100);;Biosynthesis of secondary metabolites(ko01110)	--	--	--	--	--	--	--	--	--	--
pos_11039	dihydro-UDP-N-acetylmuramate	22.8583	28.0319	4.14e-07	13.9445	27.1428	32.2947	0.528036	0.509935	0.770568	unchanged	7.55803	C20H30N3O19P2-3	717.063	8.08353	--	--	--	--	--	--	--	--	--	--	--	--
pos_11041	Aclacinomycin S	81.8571	93.0732	57.0584	101.936	98.8593	52.3986	0.126189	0.734519	0.374918	unchanged	-49.235	C36H45NO13	717.288	8.08353	C18635	Biosynthesis of type II polyketide products(ko01057);;Biosynthesis of secondary metabolites(ko01110)	--	--	--	--	HMDB0247947	--	Organic compounds	Phenylpropanoids and polyketides	Anthracyclines	--
pos_11049	4-(4-Deoxy-alpha-D-gluc-4-enuronosyl)-D-galacturonate	21.6207	43.8693	33.045	47.0827	51.0153	46.8134	0.556464	0.132379	1.67193	unchanged	26.026	C12H16O12	722.181	8.08353	C06118	Pentose and glucuronate interconversions(ko00040);;Metabolic pathways(ko01100)	--	--	--	--	--	--	--	--	--	--
pos_11052	2,5-Diamino-6-(5'-phosphoribosylamino)-4-pyrimidineone	194.871	210.36	215.959	194.91	183.746	168.487	-0.183117	0.0699263	1.72688	unchanged	15.6502	C9H16N5O8P	724.192	8.0764	--	--	--	--	--	--	--	--	--	--	--	--
pos_11059	Landomycin E	36.8438	45.2531	85.1721	76.6457	51.4478	63.4106	0.195205	0.660668	0.50562	unchanged	-11.0738	C37H44O14	730.299	8.0764	C18685	Biosynthesis of type II polyketide products(ko01057);;Biosynthesis of secondary metabolites(ko01110)	--	--	--	--	--	--	--	--	--	--
pos_11061	pteroyl-gamma-glutamyl-gamma-glutamylglutamate	106.635	144.634	157.827	162.244	126.963	134.555	0.0508134	0.808315	0.255249	unchanged	-12.8216	C30H31N9O12-4	732.189	8.0764	--	--	--	--	--	--	--	--	--	--	--	--
pos_11069	Bis(glutathionyl)spermine disulfide	92.6911	139.121	109.385	111.654	82.7686	104.227	-0.192152	0.436399	0.914557	unchanged	-9.05789	C30H54N10O10S2	801.329	8.08353	C16564	Glutathione metabolism(ko00480)	--	--	--	--	--	--	--	--	--	--
pos_11073	Fumiquinazoline F-indoline-2',3'-diol	161.016	199.566	155.357	194.143	207.428	147.533	0.0898791	0.655632	0.504727	unchanged	-5.52514	C21H20N4O4	802.326	8.08353	C22146	Biosynthesis of various other secondary metabolites(ko00997);;Metabolic pathways(ko01100);;Biosynthesis of secondary metabolites(ko01110)	--	--	--	--	--	--	--	--	--	--
pos_11093	Paclitaxel	181.092	214.984	140.756	194.255	147.047	165.868	-0.0820005	0.720885	0.457247	unchanged	26.4137	C47H51NO14	818.34	8.0764	C07394	Diterpenoid biosynthesis(ko00904);;Metabolic pathways(ko01100);;Biosynthesis of secondary metabolites(ko01110)	LMPR0104390001	Prenol Lipids [PR]	Isoprenoids [PR01]	C20 isoprenoids (diterpenes) [PR0104]	HMDB0015360	33069-62-4	Organic compounds	Benzenoids	Benzene and substituted derivatives	Diphenylmethanes
pos_11098	Trehalose 6-phosphate	282.514	201.744	149.9	123.345	166.914	182.963	-0.422323	0.301271	1.15762	unchanged	20.9222	C12H23O14P	862.217	8.08353	C00689	Starch and sucrose metabolism(ko00500);;Metabolic pathways(ko01100);;Biosynthesis of secondary metabolites(ko01110);;Phosphotransferase system (PTS)(ko02060)	--	--	--	--	HMDB0001124	4484-88-2	Organic compounds	Organic oxygen compounds	Organooxygen compounds	Carbohydrates and carbohydrate conjugates
pos_11105	Kaempferol 3-O-glucoside	105.236	90.6666	107.259	85.7465	105.076	93.7795	-0.09114	0.465042	0.779479	unchanged	-9.01509	C21H20O11	914.227	8.08353	C12249	Biosynthesis of secondary metabolites(ko01110)	--	--	--	--	HMDB0037429	480-10-4	Organic compounds	Phenylpropanoids and polyketides	Flavonoids	Flavonoid glycosides
pos_11108	Kinamycin D	55.3964	48.3669	25.0576	89.1403	43.4642	53.3233	0.529375	0.325247	1.0475	unchanged	0.327509	C22H18N2O9	926.237	8.0764	C12394	Biosynthesis of type II polyketide products(ko01057)	--	--	--	--	--	--	--	--	--	--
pos_11112	dTDP-4-amino-2,3,4,6-tetradeoxy-D-glucose	54.4905	54.5578	48.9844	58.0091	97.6137	73.5485	0.536203	0.172912	1.59675	unchanged	37.5887	C16H27N3O12P2	1053.24	8.09068	C18033	Polyketide sugar unit biosynthesis(ko00523);;Metabolic pathways(ko01100);;Biosynthesis of secondary metabolites(ko01110);;Biosynthesis of nucleotide sugars(ko01250)	--	--	--	--	--	--	--	--	--	--
pos_11115	Deoxyviolacein	106.463	86.4603	85.6012	64.274	86.7582	92.2525	-0.195158	0.346232	1.00392	unchanged	16.865	C20H13N3O2	693.176	8.09068	C21133	Staurosporine biosynthesis(ko00404)	--	--	--	--	--	--	--	--	--	--
pos_11116	Nicotinamide ribotide	4.14e-07	37.4539	21.9887	10.0169	19.1518	44.2704	0.305049	0.770358	0.351992	unchanged	-24.2198	C11H15N2O8P	707.06	8.09068	--	--	--	--	--	--	HMDB0000229	75414-16-3	Organic compounds	Nucleosides, nucleotides, and analogues	Pyridine nucleotides	Nicotinamide nucleotides
pos_11125	AICAR	115.978	106.301	134.502	143.549	95.6845	128.53	0.0437434	0.836515	0.210553	unchanged	-25.5324	C9H15N4O8P	715.071	8.09068	C04677	Purine metabolism(ko00230);;Histidine metabolism(ko00340);;Metabolic pathways(ko01100);;Biosynthesis of secondary metabolites(ko01110)	--	--	--	--	HMDB0001517	3031-94-5	Organic compounds	Nucleosides, nucleotides, and analogues	Imidazole ribonucleosides and ribonucleotides	1-ribosyl-imidazolecarboxamides
pos_11126	p-Coumaroyl quinic acid	109.453	144.248	133.444	138.413	110.921	100.152	-0.147638	0.459724	0.866412	unchanged	27.9784	C16H18O8	715.182	8.09068	C12208	Biosynthesis of secondary metabolites(ko01110)	--	--	--	--	HMDB0029681	--	Organic compounds	Organic oxygen compounds	Organooxygen compounds	Alcohols and polyols
pos_11149	Premithramycin A1	43.8361	25.4725	27.0796	12.6155	56.8465	30.2444	0.0488286	0.942876	0.131439	unchanged	4.14769	C27H28O12	1127.28	8.09782	C12384	Biosynthesis of type II polyketide products(ko01057);;Metabolic pathways(ko01100);;Biosynthesis of secondary metabolites(ko01110)	--	--	--	--	--	--	--	--	--	--
pos_11150	Dronabinol	614.411	1220.74	682.45	855.639	1166.03	950.216	0.239327	0.529868	0.74445	unchanged	-1.03264	C21H30O2	332.258	8.09782	C06972	Biosynthesis of various plant secondary metabolites(ko00999);;Metabolic pathways(ko01100);;Biosynthesis of secondary metabolites(ko01110)	--	--	--	--	HMDB0014613	1972-08-03	Organic compounds	Organoheterocyclic compounds	Benzopyrans	1-benzopyrans
pos_11151	PC(16:0/0:0)[U] / PC(16:0/0:0)[rac]	1142.16	1006.31	1155.1	1235.6	1072.16	1159.69	0.0698457	0.460917	0.80415	unchanged	-2.36162	C24H50NO7P	496.339	8.09782	--	--	--	--	--	--	--	--	--	--	--	--
pos_11157	CMP-5-N-acetyl-7-N-(D-alanyl)-legionaminic acid	66.3823	90.6992	55.2758	60.5756	54.7489	50.7183	-0.354939	0.275216	1.29276	unchanged	4.06942	C23H37N6O15P	707.171	8.09782	C22251	O-Antigen nucleotide sugar biosynthesis(ko00541);;Metabolic pathways(ko01100);;Biosynthesis of nucleotide sugars(ko01250)	--	--	--	--	--	--	--	--	--	--
pos_1116	3-Keto-4-methylzymosterol	147.32	150.576	146.229	125.218	163.19	179.133	0.0741289	0.67415	0.561947	unchanged	9.92777	C28H44O	438.377	10.5846	C15816	Steroid biosynthesis(ko00100);;Metabolic pathways(ko01100);;Biosynthesis of secondary metabolites(ko01110)	LMST01010167	Sterol Lipids [ST]	Sterols [ST01]	Cholesterol and derivatives [ST0101]	HMDB0006838	--	Organic compounds	Lipids and lipid-like molecules	Steroids and steroid derivatives	Cholestane steroids
pos_11173	Pelargonidin 3-O-glucoside	137.677	94.7214	60.8246	65.9063	83.7712	60.1593	-0.482729	0.338014	1.1192	unchanged	-4.64543	C21H21O10+	889.212	8.09782	C12137	Metabolic pathways(ko01100);;Biosynthesis of secondary metabolites(ko01110)	LMPK12010016	Polyketides [PK]	Flavonoids [PK12]	Anthocyanidins [PK1201]	HMDB0304718	--	Organic compounds	Phenylpropanoids and polyketides	Stilbenes	--
pos_11180	cis-beta-D-Glucosyl-2-hydroxycinnamate	4.14e-07	26.8396	20.8681	38.3038	24.1521	31.8973	0.983849	0.187818	1.40455	unchanged	0.79739	C15H18O8	691.164	8.11223	C05839	Biosynthesis of various plant secondary metabolites(ko00999);;Biosynthesis of secondary metabolites(ko01110)	--	--	--	--	HMDB0060077	2446-60-8	Organic compounds	Organic oxygen compounds	Organooxygen compounds	Carbohydrates and carbohydrate conjugates
pos_11185	2'''-N-Acetyl-6'''-deamino-6'''-hydroxyneomycin C	7.58012	41.2466	16.7072	35.1939	14.4514	14.8199	-0.0237201	0.978221	0.0705448	unchanged	10.603	C25H47N5O15	696.277	8.11223	C17587	Neomycin, kanamycin and gentamicin biosynthesis(ko00524);;Biosynthesis of secondary metabolites(ko01110)	--	--	--	--	--	--	--	--	--	--
pos_11189	UDP-2,3-dideoxy-2-acetamido-3-acetamidino-alpha-D-mannuronic acid	53.6905	54.345	51.4244	70.4032	76.0063	55.8112	0.342737	0.138656	1.66756	unchanged	-2.6841	C19H29N5O17P2	700.065	8.11223	C22246	O-Antigen nucleotide sugar biosynthesis(ko00541);;Metabolic pathways(ko01100);;Biosynthesis of nucleotide sugars(ko01250)	--	--	--	--	--	--	--	--	--	--
pos_11196	27-O-Demethylrifamycin SV	14.9292	19.2984	22.688	59.4996	26.6149	12.1063	0.787206	0.430185	0.917733	unchanged	1.59001	C36H45NO12	706.284	8.10508	C14727	Biosynthesis of ansamycins(ko01051);;Biosynthesis of secondary metabolites(ko01110)	--	--	--	--	--	--	--	--	--	--
pos_11205	Deacetylcephalosporin C	204.163	208.229	154.876	185.806	200.428	166.947	-0.0362774	0.826206	0.265534	unchanged	3.90562	C14H19N3O7S	769.181	8.11223	C03112	Penicillin and cephalosporin biosynthesis(ko00311);;Metabolic pathways(ko01100);;Biosynthesis of secondary metabolites(ko01110)	--	--	--	--	--	--	--	--	--	--
pos_11215	2-Amino-5-formylamino-6-(5-phospho-D-ribosylamino)pyrimidin-4(3H)-one	158.496	214.467	133.537	180.386	111.802	120.994	-0.293784	0.388835	0.996503	unchanged	23.5359	C10H16N5O9P	780.189	8.11223	C15563	Riboflavin metabolism(ko00740);;Metabolic pathways(ko01100)	--	--	--	--	--	--	--	--	--	--
pos_11289	Digalacturonate	99.8452	100.635	69.1417	78.7703	89.2229	93.4159	-0.0446258	0.825077	0.257703	unchanged	-9.81238	C12H18O13	758.176	8.14008	C02273	Pentose and glucuronate interconversions(ko00040);;Metabolic pathways(ko01100);;ABC transporters(ko02010)	--	--	--	--	HMDB0039721	5894-59-7	Organic compounds	Organic oxygen compounds	Organooxygen compounds	Carbohydrates and carbohydrate conjugates
pos_11290	Homotrypanothione disulfide	56.1038	82.9803	58.5421	53.9885	64.1827	70.0367	-0.0704462	0.768633	0.338132	unchanged	10.0638	C28H49N9O10S2	758.301	8.14008	C16568	Glutathione metabolism(ko00480)	--	--	--	--	--	--	--	--	--	--
pos_11294	5-Amino-5-(4-hydroxybenzyl)-6-(D-ribitylimino)-5,6-dihydrouracil	121.039	49.4855	25.3497	27.3994	38.4301	47.9523	-0.78366	0.442719	0.921498	unchanged	10.8007	C16H22N4O7	803.269	8.14008	C21971	Methane metabolism(ko00680);;Metabolic pathways(ko01100);;Microbial metabolism in diverse environments(ko01120);;Biosynthesis of cofactors(ko01240)	--	--	--	--	--	--	--	--	--	--
pos_11313	tunicamycin	51.0421	118.354	9.29609	37.3109	74.7938	27.0065	-0.361235	0.732434	0.40844	unchanged	23.9682	C30H46N4O16	741.297	8.15435	C12063	--	--	--	--	--	--	--	--	--	--	--
pos_11346	5a,11a-Dehydrooxytetracycline	156.162	142.081	107.278	161.91	149.311	149.195	0.183161	0.334616	1.11683	unchanged	-6.12499	C22H22N2O9	934.293	8.15435	C18296	Tetracycline biosynthesis(ko00253);;Biosynthesis of type II polyketide products(ko01057);;Metabolic pathways(ko01100);;Biosynthesis of secondary metabolites(ko01110)	--	--	--	--	--	--	--	--	--	--
pos_11350	Alpha-Pyrrolidinopropiophenone	1031.27	1129.54	1004.51	890.431	1078.42	1033.8	-0.0761134	0.477468	0.776289	unchanged	0.085691	C13H17NO	204.138	8.1615	--	--	--	--	--	--	--	--	--	--	--	--
pos_11365	octanoyl-CoA	122.29	122.967	115.662	161.826	141.563	108.235	0.189652	0.392537	1.00511	unchanged	18.4527	C29H50N7O17P3S	911.27	8.1615	C01944	Fatty acid elongation(ko00062);;Fatty acid degradation(ko00071);;Phenazine biosynthesis(ko00405);;Lipoic acid metabolism(ko00785);;Metabolic pathways(ko01100);;Biosynthesis of secondary metabolites(ko01110);;Fatty acid metabolism(ko01212);;Biosynthesis of cofactors(ko01240)	LMFA07050355	Fatty Acyls [FA]	Fatty esters [FA07]	Fatty acyl CoAs [FA0705]	HMDB0001070	1264-52-4	Organic compounds	Lipids and lipid-like molecules	Fatty Acyls	Fatty acyl thioesters
pos_11371	Castavinol C3	127.451	89.9978	74.0988	131.82	111.444	99.1277	0.231914	0.421049	0.893544	unchanged	-29.3394	C26H30O13	1118.34	8.16863	--	--	--	--	--	--	--	--	--	--	--	--
pos_11399	Coumermycin A1	365.121	265.785	224.819	312.321	364.522	248.562	0.11294	0.687388	0.470125	unchanged	-43.4158	C55H59N5O20	1074.31	8.1829	C05073	Novobiocin biosynthesis(ko00401);;Biosynthesis of secondary metabolites(ko01110)	--	--	--	--	--	--	--	--	--	--
pos_11406	Apramycin	390.044	269.33	261.025	332.939	375.499	272.872	0.092449	0.714104	0.431825	unchanged	-11.9058	C21H41N5O11	1096.58	8.1829	C01555	Neomycin, kanamycin and gentamicin biosynthesis(ko00524)	--	--	--	--	HMDB0248529	--	Organic compounds	Organic oxygen compounds	Organooxygen compounds	Carbohydrates and carbohydrate conjugates
pos_1141	2-(3'-Methylthio)propylmalic acid	319.128	410.857	442.009	365.246	486.066	580.388	0.288765	0.311529	1.15739	unchanged	0.950317	C8H14O5S	445.119	10.6131	C17214	2-Oxocarboxylic acid metabolism(ko01210)	--	--	--	--	HMDB0304050	--	Organic compounds	Organic acids and derivatives	Hydroxy acids and derivatives	Medium-chain hydroxy acids and derivatives
pos_11415	Rifamycin	31.4748	133.391	39.2815	92.7886	76.1305	45.2835	0.0693672	0.931499	0.0792548	unchanged	27.309	C37H47NO12	736.292	8.17577	C12044	Biosynthesis of ansamycins(ko01051);;Biosynthesis of secondary metabolites(ko01110)	LMPK05000005	Polyketides [PK]	Ansamycins and related polyketides [PK05]	--	--	--	--	--	--	--
pos_11422	7,8-Didemethyl-8-hydroxy-5-deazariboflavin	84.8814	61.4651	13.9103	106.709	84.2991	15.149	0.36336	0.682542	0.449103	unchanged	16.2489	C16H17N3O7	749.214	8.17577	C19154	Methane metabolism(ko00680);;Metabolic pathways(ko01100);;Microbial metabolism in diverse environments(ko01120);;Biosynthesis of cofactors(ko01240)	--	--	--	--	--	--	--	--	--	--
pos_11427	Rifamycin B	24.1373	164.113	72.7493	70.2522	91.574	43.2799	-0.347679	0.70214	0.468065	unchanged	1.98681	C39H49NO14	755.316	8.17577	C01848	Biosynthesis of ansamycins(ko01051);;Type I polyketide structures(ko01052)	LMPK05000003	Polyketides [PK]	Ansamycins and related polyketides [PK05]	--	--	--	--	--	--	--
pos_11443	Propionyladenylate	14.955	33.3194	67.9893	79.1487	53.0703	53.7261	0.677474	0.279098	1.18552	unchanged	-39.9526	C13H18N5O8P	829.136	8.1829	C05983	Propanoate metabolism(ko00640)	--	--	--	--	HMDB0006806	--	Organic compounds	Nucleosides, nucleotides, and analogues	Purine nucleotides	Purine ribonucleotides
pos_11450	3',4'-Anhydrovinblastine	230.612	271.365	222.179	241.833	248.197	199.751	-0.0701615	0.622087	0.580788	unchanged	21.4978	C46H56N4O8	834.461	8.17577	C11641	Indole alkaloid biosynthesis(ko00901);;Metabolic pathways(ko01100);;Biosynthesis of secondary metabolites(ko01110)	--	--	--	--	--	--	--	--	--	--
pos_11455	Aromatized C-1027 chromophore	2777.22	2129.28	2133.88	2405.42	2590.49	2338.56	0.0590376	0.701779	0.471445	unchanged	-9.12075	C43H44ClN3O13	863.259	8.1829	C11442	Biosynthesis of enediyne antibiotics(ko01059);;Biosynthesis of secondary metabolites(ko01110)	--	--	--	--	--	--	--	--	--	--
pos_11465	5a,11a-Dehydrotetracycline	93.9584	91.2441	63.619	76.3496	67.2592	56.6742	-0.313071	0.239303	1.30459	unchanged	-29.556	C22H22N2O8	885.256	8.17577	C03206	Tetracycline biosynthesis(ko00253);;Biosynthesis of type II polyketide products(ko01057);;Metabolic pathways(ko01100);;Biosynthesis of secondary metabolites(ko01110)	--	--	--	--	--	--	--	--	--	--
pos_11483	(1'S,5'S)-Averufin	4.14e-07	19.3369	26.4927	50.0728	34.3453	32.7907	1.35473	0.0767557	1.68735	unchanged	6.96496	C20H16O7	754.218	8.19005	C20574	Aflatoxin biosynthesis(ko00254);;Metabolic pathways(ko01100);;Biosynthesis of secondary metabolites(ko01110)	--	--	--	--	--	--	--	--	--	--
pos_11493	Futalosine	81.0883	54.9847	56.3483	80.7029	67.1726	33.4692	-0.0855342	0.835219	0.268277	unchanged	24.038	C19H18N4O7	851.244	8.19005	C16999	Ubiquinone and other terpenoid-quinone biosynthesis(ko00130);;Metabolic pathways(ko01100);;Biosynthesis of secondary metabolites(ko01110);;Biosynthesis of cofactors(ko01240)	--	--	--	--	--	--	--	--	--	--
pos_11495	alpha-1,5-L-Arabinotriose	300.36	227.348	225.187	277.394	287.715	238.653	0.0943185	0.594878	0.617578	unchanged	10.4233	C15H26O13	867.246	8.19005	C20571	ABC transporters(ko02010)	--	--	--	--	--	--	--	--	--	--
pos_11513	N6,N6,O-Tridemethylpuromycin-5'-phosphate	82.9922	86.5408	93.9893	130.972	100.709	132.392	0.4663	0.0721091	1.82653	unchanged	42.3627	C19H24N7O8P	1057.29	8.20432	C07027	Biosynthesis of various antibiotics(ko00998);;Metabolic pathways(ko01100);;Biosynthesis of secondary metabolites(ko01110)	--	--	--	--	--	--	--	--	--	--
pos_11519	Confertifoline	1251.31	1731.9	1282.55	1205.65	1547.5	1470.36	-0.0143592	0.943971	0.0639701	unchanged	0.601077	C15H22O2	235.169	8.20432	--	--	--	--	--	--	--	--	--	--	--	--
pos_11541	S-Adenosylhomocysteine	59.6074	55.9275	20.6466	76.8231	35.4353	11.4507	-0.13858	0.865417	0.241329	unchanged	19.6443	C14H20N6O5S	807.221	8.20432	C00021	Cysteine and methionine metabolism(ko00270);;Metabolic pathways(ko01100);;Biosynthesis of amino acids(ko01230);;Biosynthesis of cofactors(ko01240)	--	--	--	--	HMDB0000939	979-92-0	Organic compounds	Organoheterocyclic compounds	Lactones	Gamma butyrolactones
pos_11567	Tetrahydrofolic acid	4.14e-07	15.8287	5.44109	5.65056	6.4991	4.14e-07	-0.807888	0.594724	0.642748	unchanged	9.34575	C19H23N7O6	908.384	8.19718	C00101	Glycine, serine and threonine metabolism(ko00260);;One carbon pool by folate(ko00670);;Methane metabolism(ko00680);;Carbon fixation pathways in prokaryotes(ko00720);;Folate biosynthesis(ko00790);;Aminoacyl-tRNA biosynthesis(ko00970);;Metabolic pathways(ko01100);;Microbial metabolism in diverse environments(ko01120);;Carbon metabolism(ko01200);;Biosynthesis of cofactors(ko01240)	--	--	--	--	HMDB0001846	135-16-0	Organic compounds	Organoheterocyclic compounds	Imidazopyrimidines	Purines and purine derivatives
pos_1160	Thymidine	1348.24	2093.81	1253.54	2029.31	1049.31	1113.98	-0.163461	0.706274	0.484051	unchanged	-9.51342	C10H14N2O5	281.051	10.6274	C00214	Pyrimidine metabolism(ko00240);;Metabolic pathways(ko01100);;Nucleotide metabolism(ko01232)	--	--	--	--	HMDB0000273	50-89-5	Organic compounds	Nucleosides, nucleotides, and analogues	Pyrimidine nucleosides	Pyrimidine 2'-deoxyribonucleosides
pos_11651	Auramycinone	175.267	229.366	157.325	191.492	166.625	107.924	-0.270004	0.387129	0.987051	unchanged	7.98294	C21H18O8	797.214	8.2186	C12419	Biosynthesis of type II polyketide products(ko01057);;Biosynthesis of secondary metabolites(ko01110)	--	--	--	--	--	--	--	--	--	--
pos_11653	Nocardicin E	90.2301	116.54	95.9035	158.799	129.176	140.665	0.502002	0.0235807	1.89221	up	2.10188	C19H17N3O7	799.222	8.2186	C01739	Monobactam biosynthesis(ko00261);;Metabolic pathways(ko01100);;Biosynthesis of secondary metabolites(ko01110)	--	--	--	--	--	--	--	--	--	--
pos_11659	2,3-Bis-O-(geranylgeranyl)-sn-glycero-1-phospho-L-serine	65.3363	55.8422	97.8196	269.634	152.955	90.4394	1.22812	0.197948	1.44498	unchanged	13.4721	C46H78NO8P	804.565	8.2186	--	--	--	--	--	--	--	--	--	--	--	--
pos_11670	Engeletin	257.429	285.759	232.483	303.256	407.073	317.972	0.406747	0.105044	1.69043	unchanged	-28.3274	C21H22O10	886.252	8.2186	--	--	--	--	--	--	--	--	--	--	--	--
pos_11687	3-Oxo-OPC4-CoA	696.255	433.947	433.752	549.976	623.797	475.858	0.0769451	0.788938	0.325771	unchanged	6.67803	C35H54N7O19P3S	1019.28	8.22573	C16338	alpha-Linolenic acid metabolism(ko00592);;Metabolic pathways(ko01100);;Biosynthesis of secondary metabolites(ko01110)	--	--	--	--	HMDB0060375	--	Organic compounds	Lipids and lipid-like molecules	Fatty Acyls	Fatty acyl thioesters
pos_11694	Procyanidin A1	2290.71	4512.42	2231.35	2591.62	10906.5	4075.31	0.959884	0.383592	1.06557	unchanged	-0.919252	C30H24O12	577.134	8.23288	--	--	--	--	--	--	HMDB0303616	--	Organic compounds	Phenylpropanoids and polyketides	Flavonoids	Biflavonoids and polyflavonoids
pos_11697	Trypanothione disulfide	54.5882	103.015	72.8907	102.947	92.149	68.8305	0.195408	0.558884	0.647	unchanged	10.5712	C27H47N9O10S2	704.293	8.23288	C03170	Glutathione metabolism(ko00480);;Metabolic pathways(ko01100)	--	--	--	--	HMDB0060521	--	Organic compounds	Organic acids and derivatives	Carboxylic acids and derivatives	Amino acids, peptides, and analogues
pos_11709	2,5-Diamino-6-(5-phosphono)ribitylamino-4(3H)-pyrimidinone	42.2273	39.0414	45.0885	45.6359	28.2297	29.1848	-0.294159	0.301268	1.24312	unchanged	13.2001	C9H18N5O8P	711.195	8.22573	--	--	--	--	--	--	--	--	--	--	--	--
pos_11737	Propionyl-CoA	4.14e-07	54.7096	26.3943	18.2435	40.6933	6.9573	-0.299623	0.801589	0.291572	unchanged	-29.575	C24H40N7O17P3S	788.103	8.23288	C00100	Valine, leucine and isoleucine degradation(ko00280);;beta-Alanine metabolism(ko00410);;Biosynthesis of 12-, 14- and 16-membered macrolides(ko00522);;Xylene degradation(ko00622);;Glyoxylate and dicarboxylate metabolism(ko00630);;Propanoate metabolism(ko00640);;C5-Branched dibasic acid metabolism(ko00660);;Carbon fixation pathways in prokaryotes(ko00720);;Biosynthesis of type II polyketide backbone…	LMFA07050364	Fatty Acyls [FA]	Fatty esters [FA07]	Fatty acyl CoAs [FA0705]	HMDB0001275	317-66-8	Organic compounds	Lipids and lipid-like molecules	Fatty Acyls	Fatty acyl thioesters
pos_11739	Coenzyme F420	48.9264	55.1766	24.4676	54.1244	9.23363	36.8073	-0.360177	0.590739	0.664511	unchanged	-0.899744	C29H36N5O18P	791.212	8.22573	C00876	Methane metabolism(ko00680);;Metabolic pathways(ko01100);;Microbial metabolism in diverse environments(ko01120);;Biosynthesis of cofactors(ko01240)	--	--	--	--	--	--	--	--	--	--
pos_1174	3beta-Hydroxyergosta-7,24(24(1))-dien-4alpha-carboxylate	109.285	113.272	146.119	96.7863	156.291	163.474	0.176141	0.554211	0.734964	unchanged	8.45168	C29H46O3	407.335	10.6417	C22119	Steroid biosynthesis(ko00100);;Metabolic pathways(ko01100);;Biosynthesis of secondary metabolites(ko01110)	--	--	--	--	--	--	--	--	--	--
pos_11749	fructoselysine-6-phosphate	136.628	116.794	145.988	204.881	158.969	137.802	0.328814	0.221315	1.33169	unchanged	17.06	C12H23N2O10P	795.22	8.22573	--	--	--	--	--	--	--	--	--	--	--	--
pos_11753	8-Demethylnovobiocic acid	241.624	62.2735	101.976	133.83	177.863	118.691	0.0845986	0.89746	0.16905	unchanged	21.5469	C21H19NO6	801.222	8.22573	C20629	Novobiocin biosynthesis(ko00401);;Metabolic pathways(ko01100);;Biosynthesis of secondary metabolites(ko01110)	--	--	--	--	--	--	--	--	--	--
pos_11766	Urdamycin A	148.296	179.141	29.5753	119.454	104.961	34.2977	-0.464625	0.575181	0.673499	unchanged	-18.1695	C43H56O17	886.37	8.22573	C12413	Biosynthesis of type II polyketide products(ko01057);;Biosynthesis of secondary metabolites(ko01110)	--	--	--	--	--	--	--	--	--	--
pos_11785	1-(5-Phosphoribosyl)imidazole-4-acetate	8.35653	74.739	25.6792	26.7521	228.687	84.2751	1.64298	0.328509	1.17472	unchanged	-19.7038	C10H15N2O9P	338.044	8.24002	C04437	Histidine metabolism(ko00340)	--	--	--	--	HMDB0006032	2888-19-9	Organic compounds	Nucleosides, nucleotides, and analogues	Purine nucleosides	--
pos_11787	Cyanidin 3-O-(acetylglucoside)	949.506	1089.69	792.494	1041.09	970.278	806.821	-0.00689629	0.969504	0.0738929	unchanged	27.4398	C22H21O13+	494.119	8.24002	--	--	--	--	--	--	--	--	--	--	--	--
pos_1180	Ornithine	4500.76	4827.8	4252.76	3691.88	3854.54	4224.82	-0.206357	0.058308	1.74111	unchanged	29.9878	C5H12N2O2	174.128	10.6488	C01602	--	--	--	--	--	HMDB0000214	3184-13-2	Organic compounds	Organic acids and derivatives	Carboxylic acids and derivatives	Amino acids, peptides, and analogues
pos_1182	PC(18:0/0:0)	558.357	298.053	367.242	283.161	359.472	347.54	-0.305439	0.426027	0.928205	unchanged	1.26944	C26H54NO7P	523.364	10.6488	--	--	LMGP01050026	Glycerophospholipids [GP]	Glycerophosphocholines [GP01]	Monoacylglycerophosphocholines [GP0105]	HMDB0010384	19420-57-6	Organic compounds	Lipids and lipid-like molecules	Glycerophospholipids	Glycerophosphocholines
pos_11824	Abscisic acid glucose ester	67.86	75.5911	88.93	165.378	139.576	96.0037	0.786958	0.0984443	1.73564	unchanged	-2.78513	C21H30O9	875.365	8.24002	C15970	Carotenoid biosynthesis(ko00906);;Metabolic pathways(ko01100);;Biosynthesis of secondary metabolites(ko01110)	--	--	--	--	--	--	--	--	--	--
pos_11839	Betanin	30.8229	18.8327	7.7449	44.2329	51.4884	29.3194	1.12326	0.0729958	1.68977	unchanged	40.1915	C24H26N2O13	1139.29	8.24715	C08540	Metabolic pathways(ko01100);;Biosynthesis of secondary metabolites(ko01110)	--	--	--	--	HMDB0029408	7659-95-2	Organic compounds	Lipids and lipid-like molecules	Prenol lipids	Sesquiterpenoids
pos_11847	7,8-dihydroneopterin 3'-phosphate	16.0845	41.1401	10.5371	5.79317	165.418	61.0884	1.77744	0.361799	1.13124	unchanged	10.2911	C9H14N5O7P	358.056	8.24715	C05925	Folate biosynthesis(ko00790);;Metabolic pathways(ko01100);;Biosynthesis of cofactors(ko01240)	--	--	--	--	HMDB0304239	--	Organic compounds	Organoheterocyclic compounds	Pteridines and derivatives	Pterins and derivatives
pos_11853	Rifamycin S	67.7143	95.4786	50.0276	84.9952	54.5435	69.059	-0.0316231	0.928042	0.146335	unchanged	-6.38467	C37H45NO12	695.289	8.25428	C14540	Biosynthesis of ansamycins(ko01051);;Biosynthesis of secondary metabolites(ko01110)	--	--	--	--	--	--	--	--	--	--
pos_1186	Sphingosine 1-phosphate	3557.2	1322.02	1010.53	883.128	1232.1	1155.08	-0.848784	0.390057	1.03579	unchanged	-12.7594	C18H38NO5P	421.278	10.6562	C06124	Sphingolipid metabolism(ko00600);;Metabolic pathways(ko01100);;Tuberculosis(ko05152)	--	--	--	--	HMDB0000277	26993-30-6	Organic compounds	Lipids and lipid-like molecules	Sphingolipids	Phosphosphingolipids
pos_11877	UDP-N-acetylmuramoyl-L-alanine	150.216	239.179	155.495	189.65	188.286	158.861	-0.0215874	0.936199	0.114533	unchanged	38.706	C23H36N4O20P2	768.203	8.24715	C01212	Peptidoglycan biosynthesis(ko00550);;Metabolic pathways(ko01100)	--	--	--	--	--	--	--	--	--	--
pos_11879	UDP-N-acetylmuramyl-L-Ala	209.055	195.011	199.628	209.757	228.668	206.456	0.0952154	0.17957	1.44576	unchanged	-7.56962	C23H33N4O20P2-3	770.1	8.24715	--	--	--	--	--	--	--	--	--	--	--	--
pos_11916	UDP-3-O-(3-hydroxymyristoyl)-N-acetylglucosamine	189.282	228.328	121.883	149.071	235.559	172.534	0.0465016	0.891388	0.178131	unchanged	12.8539	C31H51N3O19P2-2	870.233	8.24715	--	--	--	--	--	--	--	--	--	--	--	--
pos_11945	Protoviolaceinic acid	18.0572	77.2522	28.7402	71.2779	62.602	69.6246	0.714144	0.28202	1.26706	unchanged	8.72712	C21H15N3O3	753.192	8.26143	C21134	Staurosporine biosynthesis(ko00404);;Metabolic pathways(ko01100);;Biosynthesis of secondary metabolites(ko01110)	--	--	--	--	--	--	--	--	--	--
pos_11946	10-Deoxygeniposidic acid	69.1301	76.1654	49.8713	71.2044	116.784	59.0287	0.339906	0.440504	0.917314	unchanged	-24.7217	C16H22O9	755.198	8.26143	C11672	Biosynthesis of secondary metabolites(ko01110)	--	--	--	--	--	--	--	--	--	--
pos_1200	N-Acetylmuramoyl-Ala	91.4837	209.551	191.893	232.564	198.677	158.468	0.258625	0.500048	0.757565	unchanged	-2.99	C14H24N2O9	387.136	10.6704	C02999	--	--	--	--	--	HMDB0060494	--	Organic compounds	Organic oxygen compounds	Organooxygen compounds	Carbohydrates and carbohydrate conjugates
pos_12005	Tacrolimus	1452.94	1245.49	1057.8	1473.86	1345.63	1154.36	0.0812542	0.648769	0.500996	unchanged	18.9033	C44H69NO12	842.46	8.26857	C01375	Type I polyketide structures(ko01052)	LMPK04000003	Polyketides [PK]	Macrolides and lactone polyketides [PK04]	--	HMDB0015002	104987-11-3	Organic compounds	Phenylpropanoids and polyketides	Macrolide lactams	--
pos_12010	CDP-DG(16:0/18:2(9Z,12Z))	1260.83	792.616	874.37	991.64	1173.83	989.132	0.107633	0.66614	0.531853	unchanged	-5.46539	C46H81N3O15P2	942.495	8.26857	--	--	LMGP13010007	Glycerophospholipids [GP]	CDP-Glycerols [GP13]	CDP-diacylglycerols [GP1301]	HMDB0006972	--	Organic compounds	Lipids and lipid-like molecules	Glycerophospholipids	CDP-glycerols
pos_1204	DG(16:0/18:1(9Z)/0:0)	56.4778	4365.78	84.3638	44.0022	245.661	107.794	-3.50318	0.439739	0.956362	unchanged	-3.09477	C37H70O5	594.52	10.6704	--	--	LMGL02010006	Glycerolipids [GL]	Diradylglycerols [GL02]	Diacylglycerols [GL0201]	HMDB0007102	29541-66-0	Organic compounds	Lipids and lipid-like molecules	Glycerolipids	Diradylglycerols
pos_12051	5'-(p-nitrophenyl)thioadenosine	175.02	157.429	173.571	160.939	233.388	216.046	0.270497	0.248639	1.38328	unchanged	-8.46739	C16H16N6O5S	826.208	8.28285	--	--	--	--	--	--	--	--	--	--	--	--
pos_12115	CDP-DG(16:0/22:3(10Z,13Z,16Z))	102.624	65.5186	46.012	110.939	134.623	71.3351	0.565365	0.24064	1.24753	unchanged	-12.0918	C50H87N3O15P2	1073.58	8.29712	--	--	LMGP13010010	Glycerophospholipids [GP]	CDP-Glycerols [GP13]	CDP-diacylglycerols [GP1301]	HMDB0006975	--	Organic compounds	Lipids and lipid-like molecules	Glycerophospholipids	CDP-glycerols
pos_12161	Aklaviketone	67.4913	76.0497	66.0399	83.2095	61.2606	63.5013	-0.0111224	0.948773	0.13042	unchanged	8.50625	C22H18O8	838.241	8.30425	C12423	Biosynthesis of type II polyketide products(ko01057);;Metabolic pathways(ko01100);;Biosynthesis of secondary metabolites(ko01110)	--	--	--	--	--	--	--	--	--	--
pos_12223	OPC8-CoA	308.087	160.283	177.99	217.367	250.409	166.532	-0.0271549	0.943895	0.0777651	unchanged	-9.88489	C39H64N7O18P3S	1008.3	8.32567	C16327	alpha-Linolenic acid metabolism(ko00592);;Metabolic pathways(ko01100);;Biosynthesis of secondary metabolites(ko01110)	LMFA07050486	Fatty Acyls [FA]	Fatty esters [FA07]	Fatty acyl CoAs [FA0705]	HMDB0011115	--	Organic compounds	Lipids and lipid-like molecules	Fatty Acyls	Fatty acyl thioesters
pos_12234	cephalexin	9.64975	8.4537	5.15963	8.14128	7.64417	4.14e-07	-0.559447	0.461698	0.870419	unchanged	-2.78944	C16H17N3O4S	717.175	8.32567	C06895	--	--	--	--	--	HMDB0014707	15686-71-2	Organic compounds	Organoheterocyclic compounds	Lactams	Beta lactams
pos_12257	5,10-Methenyltetrahydromethanopterin	633.725	446.68	512.962	552.642	571.448	491.345	0.0198449	0.910605	0.139528	unchanged	-3.70791	C31H44N6O16P+	810.241	8.33282	C04330	Methane metabolism(ko00680);;Metabolic pathways(ko01100);;Microbial metabolism in diverse environments(ko01120);;Carbon metabolism(ko01200)	--	--	--	--	--	--	--	--	--	--
pos_12292	Aclacinomycin A	120.023	205.404	187.114	221.146	216.694	153.968	0.207462	0.479637	0.784301	unchanged	-4.87201	C42H53NO15	776.324	8.34708	C18638	Biosynthesis of type II polyketide products(ko01057);;Biosynthesis of secondary metabolites(ko01110)	--	--	--	--	HMDB0247943	--	Organic compounds	Phenylpropanoids and polyketides	Anthracyclines	--
pos_12315	Gln-KPA	183.773	69.8971	26.3139	39.411	50.633	42.4391	-1.07953	0.404849	1.01488	unchanged	-14.9393	C16H24N7O8P	969.26	8.35422	--	--	--	--	--	--	--	--	--	--	--	--
pos_12320	11a-Hydroxyoxytetracycline	420.339	218.442	255.172	314.256	332.152	259.116	0.0185532	0.957671	0.0675156	unchanged	1.82839	C22H24N2O10	975.277	8.35422	C21438	Tetracycline biosynthesis(ko00253)	--	--	--	--	--	--	--	--	--	--
pos_12370	CMP-N-trimethyl-2-aminoethylphosphonate	660.109	350.944	431.962	461.521	491.237	403.078	-0.0899036	0.787463	0.322106	unchanged	2.62448	C14H27N4O10P2+	964.277	8.3685	C05674	Phosphonate and phosphinate metabolism(ko00440);;Metabolic pathways(ko01100)	--	--	--	--	HMDB0060072	--	Organic compounds	Organic oxygen compounds	Organooxygen compounds	Carbohydrates and carbohydrate conjugates
pos_12371	6,8-Dimethyl-6,7-didehydroergoline	160.112	221.312	146.957	141.976	219.051	201.118	0.0893639	0.747796	0.400343	unchanged	-2.18123	C16H19N2+	262.144	8.38278	C20409	Indole alkaloid biosynthesis(ko00901);;Metabolic pathways(ko01100);;Biosynthesis of secondary metabolites(ko01110)	--	--	--	--	--	--	--	--	--	--
pos_12372	[6]-Gingerol	343.64	522.715	383.793	343.935	455.456	455.302	0.00523629	0.982855	0.0447848	unchanged	0.24686	C17H26O4	277.18	8.38278	C10462	Biosynthesis of secondary metabolites(ko01110)	LMPK15020007	Polyketides [PK]	Phenolic lipids [PK15]	Alkyl catechols and derivatives [PK1502]	HMDB0005783	58253-27-3	Organic compounds	Benzenoids	Phenols	Methoxyphenols
pos_1240	7alpha,12alpha-Dihydroxy-5beta-cholestan-3-one	787.591	563.264	1074.07	469.583	620.71	620.415	-0.503348	0.243884	1.30703	unchanged	2.85241	C27H46O3	441.335	10.7347	C05453	Metabolic pathways(ko01100)	LMST04030113	Sterol Lipids [ST]	Bile acids and derivatives [ST04]	C27 bile acids, alcohols, and derivatives [ST0403]	HMDB0006887	--	Organic compounds	Lipids and lipid-like molecules	Glycerolipids	Diradylglycerols
pos_12428	beta-ketophosphonate	81.9298	62.0172	25.4956	61.9493	63.616	48.7351	0.0407803	0.932431	0.0936709	unchanged	2.61307	C15H20N6O9P-	936.242	8.37563	--	--	--	--	--	--	--	--	--	--	--	--
pos_12429	3,5-tetradecadienoyl-CoA	156.873	111.899	56.7345	150.309	122.008	91.3492	0.159931	0.72843	0.384596	unchanged	0.953525	C35H58N7O17P3S	938.269	8.38278	--	--	--	--	--	--	--	--	--	--	--	--
pos_12437	3-Oxodecanoyl-CoA	671.207	359.324	371.907	520.322	572.504	405.164	0.095091	0.797501	0.308344	unchanged	0.210032	C31H52N7O18P3S	953.264	8.37563	C05265	Fatty acid elongation(ko00062);;Fatty acid degradation(ko00071);;Metabolic pathways(ko01100);;Fatty acid metabolism(ko01212)	LMFA07050239	Fatty Acyls [FA]	Fatty esters [FA07]	Fatty acyl CoAs [FA0705]	HMDB0003939	50411-91-1	Organic compounds	Lipids and lipid-like molecules	Fatty Acyls	Fatty acyl thioesters
pos_1245	Oleoyl Ethyl Amide	8146.01	16736.4	7070.33	8386.46	20804.8	12008.7	0.366703	0.556102	0.697597	unchanged	0.282727	C20H39NO	310.311	10.7418	--	--	--	--	--	--	--	--	--	--	--	--
pos_12463	Peonidin 3-O-glucoside	71.5663	78.6182	53.8889	104.59	96.9058	26.221	0.158154	0.786643	0.306783	unchanged	0.716043	C22H23O11+	927.256	8.38992	C12141	--	--	--	--	--	HMDB0013689	68795-37-9	Organic compounds	Phenylpropanoids and polyketides	Flavonoids	Flavonoid glycosides
pos_12470	Petunidin 3-O-(coumaroylglucoside)	152.967	190.747	170.227	225.351	177.684	171.47	0.160715	0.383617	0.938158	unchanged	-3.27328	C31H29O14+	590.14	8.39705	--	--	--	--	--	--	--	--	--	--	--	--
pos_1248	N-hydroxy DAP	351.535	279.22	307.527	209.628	257.769	307.031	-0.276892	0.200423	1.31973	unchanged	21.663	C7H13N2O5-	205.086	10.749	--	--	--	--	--	--	--	--	--	--	--	--
pos_12486	Urdamycin G	64.627	192.264	124.3	183.696	188.875	144.544	0.439972	0.346423	1.08288	unchanged	32.8176	C37H46O14	737.301	8.39705	C12414	Biosynthesis of type II polyketide products(ko01057);;Biosynthesis of secondary metabolites(ko01110)	--	--	--	--	--	--	--	--	--	--
pos_12499	Nocardicin G	19.1373	36.4934	15.4965	73.6754	40.5864	14.8824	0.860511	0.377738	0.991292	unchanged	1.06304	C19H19N3O6	809.219	8.39705	C17355	Monobactam biosynthesis(ko00261);;Metabolic pathways(ko01100);;Biosynthesis of secondary metabolites(ko01110)	--	--	--	--	--	--	--	--	--	--
pos_1251	5-Aminopentanoate	28620.7	38248.9	13410.5	44597.7	11196.8	12697.1	-0.229115	0.780844	0.37638	unchanged	8.70826	C5H11NO2	100.077	10.7775	C00431	Lysine degradation(ko00310);;Arginine and proline metabolism(ko00330);;D-Amino acid metabolism(ko00470);;Metabolic pathways(ko01100);;Microbial metabolism in diverse environments(ko01120)	--	--	--	--	HMDB0003355	660-88-8	Organic compounds	Organic acids and derivatives	Carboxylic acids and derivatives	Amino acids, peptides, and analogues
pos_12522	Folic acid	103.085	72.0334	114.328	163.221	167.351	146.577	0.721142	0.0222875	2.00384	up	-27.2351	C19H19N7O6	905.245	8.40418	C00504	One carbon pool by folate(ko00670);;Folate biosynthesis(ko00790);;Metabolic pathways(ko01100);;Biosynthesis of cofactors(ko01240)	--	--	--	--	HMDB0000121	59-30-3	Organic compounds	Benzenoids	Phenols	Methoxyphenols
pos_12577	gamma-L-Glutamyl-butirosin B	23.3939	50.6394	42.4413	50.3581	50.3012	54.4356	0.413136	0.249772	1.35385	unchanged	25.2071	C26H48N6O15	723.298	8.41847	C18005	Neomycin, kanamycin and gentamicin biosynthesis(ko00524);;Biosynthesis of secondary metabolites(ko01110)	--	--	--	--	--	--	--	--	--	--
pos_1260	Docosanamide	605.475	185.332	427.669	603.216	163.276	384.937	-0.0816527	0.905059	0.169017	unchanged	-4.01647	C22H45NO	340.356	10.7918	--	--	LMFA08010020	Fatty Acyls [FA]	Fatty amides [FA08]	Primary amides [FA0801]	HMDB0000583	3061-75-4	Organic compounds	Lipids and lipid-like molecules	Fatty Acyls	Fatty amides
pos_12606	Capsidiol	1317.93	1798.18	1522.95	1382.69	1554.84	1662.93	-0.0120532	0.941113	0.0740996	unchanged	0.477726	C15H24O2	219.174	8.43275	C09627	Sesquiterpenoid and triterpenoid biosynthesis(ko00909)	LMPR0103250002	Prenol Lipids [PR]	Isoprenoids [PR01]	C15 isoprenoids (sesquiterpenes) [PR0103]	HMDB0002352	37208-05-2	Organic compounds	Lipids and lipid-like molecules	Prenol lipids	Sesquiterpenoids
pos_12616	zymosterol	64.6837	125.54	57.7761	97.7359	101.255	92.4653	0.232941	0.571177	0.683454	unchanged	-11.1989	C27H44O	791.659	8.4256	C05437	Steroid biosynthesis(ko00100);;Metabolic pathways(ko01100);;Biosynthesis of secondary metabolites(ko01110)	LMST01010066	Sterol Lipids [ST]	Sterols [ST01]	Cholesterol and derivatives [ST0101]	HMDB0006271	128-33-6	Organic compounds	Lipids and lipid-like molecules	Steroids and steroid derivatives	Cholestane steroids
pos_12633	6alpha-Hydroxycampestanol	326.013	157.689	190.429	265.951	321.047	130.056	0.0890543	0.861097	0.206912	unchanged	-10.6494	C28H50O2	875.716	8.43275	C15788	Biosynthesis of secondary metabolites(ko01110)	LMST01030134	Sterol Lipids [ST]	Sterols [ST01]	Ergosterols and C24-methyl derivatives [ST0103]	--	--	--	--	--	--
pos_12642	CMP-2-aminoethylphosphonate	41.6801	78.0442	54.3595	90.0448	70.5221	24.2423	0.0862545	0.882169	0.145496	unchanged	-15.4396	C11H20N4O10P2	883.107	8.43275	C05673	Phosphonate and phosphinate metabolism(ko00440);;Metabolic pathways(ko01100)	--	--	--	--	HMDB0060067	--	Organic compounds	Organic oxygen compounds	Organooxygen compounds	Carbohydrates and carbohydrate conjugates
pos_12653	Porphobilinogen	197.457	266.069	235.434	211.183	251.358	278.733	0.0847973	0.639804	0.560974	unchanged	12.3865	C10H14N2O4	226.098	8.4402	C00931	Porphyrin metabolism(ko00860);;Metabolic pathways(ko01100);;Biosynthesis of secondary metabolites(ko01110);;Microbial metabolism in diverse environments(ko01120);;Biosynthesis of cofactors(ko01240)	--	--	--	--	HMDB0000245	487-90-1	Organic compounds	Organic nitrogen compounds	Organonitrogen compounds	Amines
pos_12666	5'-Butyrylphosphoinosine	131.716	65.9408	53.9126	42.0744	62.8395	50.1918	-0.697703	0.313704	1.17977	unchanged	-2.14237	C14H19N4O9P	854.21	8.4402	C06435	Purine metabolism(ko00230)	--	--	--	--	--	--	--	--	--	--
pos_12667	Mycobactin S	1020.9	587.266	687.224	827.73	894.582	736.928	0.0994713	0.725361	0.430831	unchanged	-6.93602	C44H69N5O10	866.462	8.4402	C12216	Biosynthesis of siderophore group nonribosomal peptides(ko01053);;Biosynthesis of secondary metabolites(ko01110)	--	--	--	--	HMDB0254968	--	Organic compounds	Organic acids and derivatives	Peptidomimetics	Depsipeptides
pos_1268	Tridemorph	226.286	525.406	192.558	269.082	634.18	374.841	0.436766	0.503372	0.778659	unchanged	1.29277	C19H39NO	298.311	10.8268	C11285	--	--	--	--	--	HMDB0031810	81412-43-3	Organic compounds	Organoheterocyclic compounds	Oxazinanes	Morpholines
pos_12706	IPC 18:0;2/20:0;0	96.4759	106.881	125.982	84.1134	100.477	70.5754	-0.36814	0.113119	1.54955	unchanged	-2.06627	C44H88NO11P	860.597	8.45475	--	--	--	--	--	--	--	--	--	--	--	--
pos_12736	O-Carbamoyl-deacetylcephalosporin C	119.018	129.439	97.784	126.561	134.631	119.811	0.138025	0.345542	1.07485	unchanged	-22.2443	C15H20N4O8S	850.216	8.46832	C06568	Penicillin and cephalosporin biosynthesis(ko00311);;Metabolic pathways(ko01100);;Biosynthesis of secondary metabolites(ko01110)	--	--	--	--	--	--	--	--	--	--
pos_12792	20alpha-Hydroxycholesterol	34.2597	35.2111	9.0046	57.4284	29.4707	10.8429	0.316737	0.712638	0.390153	unchanged	18.3835	C27H46O2	827.704	8.49698	C05500	Metabolic pathways(ko01100)	--	--	--	--	HMDB0006283	516-72-3	Organic compounds	Lipids and lipid-like molecules	Steroids and steroid derivatives	Cholestane steroids
pos_1283	7,8-Didehydrodesmosterol	10736.4	2856.07	3735.19	2628.47	3560.23	4019.25	-0.763382	0.442347	0.923355	unchanged	-4.81026	C27H42O	383.329	10.8625	--	--	LMST01010121	Sterol Lipids [ST]	Sterols [ST01]	Cholesterol and derivatives [ST0101]	--	--	--	--	--	--
pos_1284	DG(14:0/16:0/0:0)	4397	3180.06	4500.95	3439.82	4098.93	4754.58	0.0254925	0.905793	0.173672	unchanged	-6.91588	C33H64O5	523.468	10.8553	--	--	--	--	--	--	HMDB0007011	--	Organic compounds	Lipids and lipid-like molecules	Glycerolipids	Diradylglycerols
pos_12865	Taxa-4(20),11(12)-dien-5alpha-yl acetate	309.571	794.409	434.21	452.17	954.773	704.385	0.456918	0.40492	0.950859	unchanged	-1.69462	C22H34O2	348.289	8.5691	C11896	Diterpenoid biosynthesis(ko00904);;Biosynthesis of secondary metabolites(ko01110)	LMPR0104390004	Prenol Lipids [PR]	Isoprenoids [PR01]	C20 isoprenoids (diterpenes) [PR0104]	--	--	--	--	--	--
pos_12868	Ubiquinone-10	31.4393	94.691	57.6269	58.0505	67.3942	76.1258	0.133484	0.781378	0.338782	unchanged	1.35123	C59H90O4	827.671	8.5691	C11378	--	LMPR02010001	Prenol Lipids [PR]	Quinones and hydroquinones [PR02]	Ubiquinones [PR0201]	HMDB0001072	303-98-0	Organic compounds	Lipids and lipid-like molecules	Prenol lipids	Quinone and hydroquinone lipids
pos_12875	Premithramycin A3'	318.416	129.413	203.184	207.854	213.953	219.885	-0.0208054	0.960127	0.0521473	unchanged	-12.9211	C40H50O18	857.252	8.5691	C12386	Biosynthesis of type II polyketide products(ko01057);;Metabolic pathways(ko01100);;Biosynthesis of secondary metabolites(ko01110)	--	--	--	--	--	--	--	--	--	--
pos_12876	Heliamine	34.7696	36.2285	44.7585	35.2849	37.2895	51.286	0.0976212	0.676214	0.510425	unchanged	1.5625	C11H15NO2	194.118	8.58363	C09460	--	--	--	--	--	--	--	--	--	--	--
pos_12923	Tetrahydrobiopterin	212.735	232.894	251.137	213.697	244.834	247.396	0.0188462	0.853435	0.253693	unchanged	11.7607	C9H15N5O3	259.154	8.60542	C00272	Folate biosynthesis(ko00790);;Metabolic pathways(ko01100);;Biosynthesis of cofactors(ko01240)	--	--	--	--	HMDB0000027	62989-33-7	Organic compounds	Organoheterocyclic compounds	Pteridines and derivatives	Pterins and derivatives
pos_12924	LysoPC(18:2(9Z,12Z))	124.944	119.396	159.615	129.86	143.332	155.79	0.086725	0.605793	0.630498	unchanged	-13.5627	C26H50NO7P	520.333	8.60542	--	--	--	--	--	--	HMDB0010386	22252-07-9	Organic compounds	Lipids and lipid-like molecules	Glycerophospholipids	Glycerophosphocholines
pos_12929	4-Hydroxyphenylglyoxylate	9710.45	10805	10821.6	8974.73	10296.3	10764.1	-0.0612184	0.545204	0.65963	unchanged	2.93462	C8H6O4	149.024	8.61992	C03590	Monobactam biosynthesis(ko00261);;Aminobenzoate degradation(ko00627);;Biosynthesis of vancomycin group antibiotics(ko01055);;Metabolic pathways(ko01100);;Biosynthesis of secondary metabolites(ko01110);;Microbial metabolism in diverse environments(ko01120)	--	--	--	--	--	--	--	--	--	--
pos_12932	Rhizocticin D	21.1589	24.2539	50.2915	41.3563	56.2791	48.2135	0.607819	0.204988	1.41483	unchanged	37.3614	C17H33N6O7P	429.218	8.61992	C17961	Phosphonate and phosphinate metabolism(ko00440)	--	--	--	--	--	--	--	--	--	--
pos_12934	Neomycin B	158.327	108.573	163.092	114.404	146.274	125.547	-0.154871	0.513193	0.727358	unchanged	-8.7912	C23H46N6O13	579.293	8.61992	C01737	Neomycin, kanamycin and gentamicin biosynthesis(ko00524);;Biosynthesis of secondary metabolites(ko01110)	--	--	--	--	HMDB0015129	1404-04-2	Organic compounds	Organic oxygen compounds	Organooxygen compounds	Carbohydrates and carbohydrate conjugates
pos_12936	5-deoxypyridoxal	156.386	158.657	176.546	154.496	159.166	165.953	-0.0355762	0.61739	0.563071	unchanged	0.37551	C8H9NO2	134.06	8.62718	--	--	--	--	--	--	--	--	--	--	--	--
pos_12937	3,4-Dihydroxybenzaldehyde	997.461	1129.9	1203.83	983.571	1131.98	1111.96	-0.0456127	0.675124	0.451738	unchanged	2.77142	C7H6O3	121.029	8.62718	C16700	--	--	--	--	--	HMDB0059965	139-85-5	Organic compounds	Organic oxygen compounds	Organooxygen compounds	Carbonyl compounds
pos_12938	7-Ethoxy-4-methyl-2H-1-benzopyran-2-one	10450.9	11480.4	11383.5	9289.81	10695.2	11156.7	-0.0973162	0.34142	1.03379	unchanged	1.03769	C12H12O3	205.086	8.62718	--	--	--	--	--	--	HMDB0035095	1987-05-08	Organic compounds	Phenylpropanoids and polyketides	Coumarins and derivatives	--
pos_12939	5'-amino-5'-deoxyuridine	73.7858	95.9417	74.8113	59.0913	78.7642	73.7199	-0.208892	0.306337	1.09383	unchanged	-42.169	C9H14N3O5+	209.069	8.63443	--	--	--	--	--	--	--	--	--	--	--	--
pos_1294	episterol	98.1997	112.697	168.036	112.774	134.541	168.945	0.135546	0.668499	0.522477	unchanged	5.08756	C28H46O	421.346	10.8696	C15777	Steroid biosynthesis(ko00100);;Metabolic pathways(ko01100);;Biosynthesis of secondary metabolites(ko01110)	LMST01030115	Sterol Lipids [ST]	Sterols [ST01]	Ergosterols and C24-methyl derivatives [ST0103]	HMDB0006847	474-68-0	Organic compounds	Lipids and lipid-like molecules	Steroids and steroid derivatives	Ergostane steroids
pos_12941	D-myo-inositol (2) monophosphate	268.148	353.774	331.09	288.168	331.602	342.355	0.0137279	0.926233	0.130664	unchanged	18.9372	C6H11O9P-2	276.053	8.62718	--	--	--	--	--	--	--	--	--	--	--	--
pos_12943	dyclonine	78.0422	231.132	103.272	132.395	243.704	168.864	0.401951	0.490949	0.801266	unchanged	0.114965	C18H27NO2	290.211	8.63443	C07881	--	--	--	--	--	HMDB0014783	586-60-7	Organic compounds	Organic oxygen compounds	Organooxygen compounds	Carbonyl compounds
pos_12945	Himbacine	1024.39	2223.27	1197.13	1427.85	2391.96	1755.3	0.326886	0.470048	0.835192	unchanged	-0.335153	C22H35NO2	346.274	8.63443	C10598	--	--	--	--	--	HMDB0253171	--	Organic compounds	Organoheterocyclic compounds	Naphthofurans	--
pos_12947	Pantetheine 4'-phosphate	206.669	221.017	284.009	222.494	269.628	238.61	0.0380821	0.831338	0.283311	unchanged	-4.99526	C11H23N2O7PS	381.084	8.62718	C01134	Carbapenem biosynthesis(ko00332);;Pantothenate and CoA biosynthesis(ko00770);;Metabolic pathways(ko01100);;Biosynthesis of secondary metabolites(ko01110);;Biosynthesis of cofactors(ko01240)	--	--	--	--	HMDB0001416	2226-71-3	Organic compounds	Organic acids and derivatives	Carboxylic acids and derivatives	Amino acids, peptides, and analogues
pos_12948	Protopine	231.136	224.994	233.219	201.985	225.378	221.223	-0.0879362	0.192089	1.4202	unchanged	5.20841	C20H19NO5	392.091	8.62718	C05189	Metabolic pathways(ko01100);;Biosynthesis of secondary metabolites(ko01110)	--	--	--	--	HMDB0003920	130-86-9	Organic compounds	Alkaloids and derivatives	Protopine alkaloids	--
pos_12953	NMNH	250.438	241.467	208.486	199.453	192.472	205.751	-0.228797	0.105019	1.74001	unchanged	49.0617	C11H17N2O8P	301.075	8.64168	C21113	--	--	--	--	--	HMDB0304437	--	Organic compounds	Nucleosides, nucleotides, and analogues	Pyridine nucleotides	Nicotinamide nucleotides
pos_12954	Lupan-3beta,20-diol	239.766	243.895	274.222	237.082	251.865	269.503	0.00107985	0.990124	0.0458481	unchanged	-3.51177	C30H52O2	486.429	8.64168	C19863	Sesquiterpenoid and triterpenoid biosynthesis(ko00909)	--	--	--	--	--	--	--	--	--	--
pos_12959	PC(20:3(5Z,8Z,11Z)/P-18:0)	385.454	301.886	392.266	352.677	360.058	394.215	0.0360863	0.794319	0.333229	unchanged	-7.61343	C46H86NO7P	834.571	8.66345	--	--	--	--	--	--	HMDB0008391	--	Organic compounds	Lipids and lipid-like molecules	Glycerophospholipids	Glycerophosphocholines
pos_12969	PG(16:0/16:0)	177.121	92.122	190.557	133.843	232.322	199.503	0.298949	0.451061	0.887709	unchanged	-6.49111	C38H75O10P	745.494	8.69962	--	--	LMGP04010986	Glycerophospholipids [GP]	Glycerophosphoglycerols [GP04]	Diacylglycerophosphoglycerols [GP0401]	HMDB0010570	--	Organic compounds	Lipids and lipid-like molecules	Glycerophospholipids	Glycerophosphoglycerols
pos_12971	Curlone	588.993	740.285	655.394	579.098	603.274	659.162	-0.107993	0.406945	0.943301	unchanged	-0.0151453	C15H22O	219.174	8.70675	--	--	--	--	--	--	HMDB0037068	87440-60-6	Organic compounds	Lipids and lipid-like molecules	Prenol lipids	Sesquiterpenoids
pos_12988	DG(12:0/16:1(9Z)/0:0)	3287.78	3416.36	4176.84	3479.29	3761.17	4794.71	0.145447	0.478487	0.831033	unchanged	43.3101	C31H58O5	549.414	8.76468	--	--	--	--	--	--	--	--	--	--	--	--
pos_12990	Arabidiol	262.129	279.219	259.409	224.004	246.259	270.471	-0.112408	0.27423	1.20669	unchanged	-2.27186	C30H52O2	486.43	8.77193	C19828	Sesquiterpenoid and triterpenoid biosynthesis(ko00909);;Biosynthesis of secondary metabolites(ko01110)	--	--	--	--	HMDB0304265	--	Organic compounds	Lipids and lipid-like molecules	Prenol lipids	Triterpenoids
pos_12993	Neoxanthin	757.401	906.53	885.978	953.487	695.045	791.062	-0.0638041	0.703676	0.491178	unchanged	-21.9947	C40H56O4	642.438	8.77193	C08606	Carotenoid biosynthesis(ko00906);;Metabolic pathways(ko01100);;Biosynthesis of secondary metabolites(ko01110)	LMPR01070290	Prenol Lipids [PR]	Isoprenoids [PR01]	C40 isoprenoids (tetraterpenes) [PR0107]	HMDB0003020	14660-91-4	Organic compounds	Lipids and lipid-like molecules	Prenol lipids	Tetraterpenoids
pos_13015	1-(2-Aminophenyl)decane-1,3-dione	71.1153	138.227	68.8053	118.224	119.236	76.604	0.175208	0.681999	0.461204	unchanged	1.48267	C16H23NO2	226.159	8.84353	C21490	Phenazine biosynthesis(ko00405);;Biosynthesis of secondary metabolites(ko01110)	--	--	--	--	--	--	--	--	--	--
pos_13024	PI(18:0/0:0)	30.6907	77.8961	4.14e-07	15.8219	4.14e-07	4.14e-07	-2.77886	0.304022	1.23603	unchanged	-4.41292	C27H53O12P	583.322	8.87245	--	--	LMGP06050004	Glycerophospholipids [GP]	Glycerophosphoinositols [GP06]	Monoacylglycerophosphoinositols [GP0605]	HMDB0240261	327620-46-2	Organic compounds	Lipids and lipid-like molecules	Glycerophospholipids	Glycerophosphoinositols
pos_13035	6-Deoxocastasterone	207.341	26.6829	13.1658	26.9758	48.1094	67.4076	-0.794732	0.635463	0.571985	unchanged	10.15	C28H50O4	918.785	8.87972	C15802	Metabolic pathways(ko01100);;Biosynthesis of secondary metabolites(ko01110)	LMST01030127	Sterol Lipids [ST]	Sterols [ST01]	Ergosterols and C24-methyl derivatives [ST0103]	HMDB0033984	87833-54-3	Organic compounds	Lipids and lipid-like molecules	Steroids and steroid derivatives	Bile acids, alcohols and derivatives
pos_13036	Strigol	401.245	534.97	453.438	390.193	444.03	452.277	-0.111272	0.488112	0.794256	unchanged	-18.4866	C19H22O6	369.124	8.89423	C09190	Carotenoid biosynthesis(ko00906);;Biosynthesis of secondary metabolites(ko01110)	--	--	--	--	HMDB0036677	11017-56-4	Organic compounds	Lipids and lipid-like molecules	Prenol lipids	Terpene lactones
pos_1304	2-Propylpyridine	67.43	57.1319	59.8361	49.0497	61.4604	62.593	-0.0911914	0.522254	0.690158	unchanged	2.8088	C8H11N	122.097	10.891	--	--	--	--	--	--	HMDB0032497	622-39-9	Organic compounds	Organoheterocyclic compounds	Pyridines and derivatives	--
pos_1305	4-alpha-Methyl-5-alpha-cholest-7-en-3-beta-ol	751.469	515.023	579.024	491.23	535.879	536.647	-0.239009	0.313702	1.18324	unchanged	17.0984	C28H48O	439.341	10.891	--	--	--	--	--	--	HMDB0011605	481-25-4	Organic compounds	Lipids and lipid-like molecules	Steroids and steroid derivatives	Cholestane steroids
pos_13050	cis-1,2-Dihydro-3-ethylcatechol	48.782	49.3282	56.2666	46.3665	49.6651	52.927	-0.0515437	0.588948	0.589724	unchanged	-5.23296	C8H12O2	123.08	8.9159	C06727	Ethylbenzene degradation(ko00642);;Metabolic pathways(ko01100);;Microbial metabolism in diverse environments(ko01120);;Degradation of aromatic compounds(ko01220)	--	--	--	--	--	--	--	--	--	--
pos_13052	Obtusifoliol	769.336	884.01	829.786	730.976	809.529	822.936	-0.0712723	0.414978	0.885831	unchanged	-4.98253	C30H50O2	484.413	8.9159	C01943	Steroid biosynthesis(ko00100);;Metabolic pathways(ko01100);;Biosynthesis of secondary metabolites(ko01110)	LMST01030101	Sterol Lipids [ST]	Sterols [ST01]	Ergosterols and C24-methyl derivatives [ST0103]	HMDB0001242	16910-32-0	Organic compounds	Lipids and lipid-like molecules	Steroids and steroid derivatives	Ergostane steroids
pos_13060	Estradiol-17beta	420.054	534.895	427.77	382.616	411.804	432.562	-0.172394	0.295598	1.19628	unchanged	-0.194927	C18H24O2	255.174	8.93042	C00951	Metabolic pathways(ko01100)	--	--	--	--	HMDB0000151	50-28-2	Organic compounds	Lipids and lipid-like molecules	Steroids and steroid derivatives	Estrane steroids
pos_13065	5-Acetylamino-6-amino-3-methyluracil	68.5088	82.7402	68.4349	65.7887	66.3375	71.6561	-0.1084	0.386244	1.01488	unchanged	7.50481	C7H10N4O3	435.117	8.95197	C16366	Caffeine metabolism(ko00232)	--	--	--	--	HMDB0004400	19893-78-8	Organic compounds	Organic nitrogen compounds	Organonitrogen compounds	N-arylamides
pos_13072	Pimelylcarnitine	383.769	568.543	398.823	366.035	408.674	407.309	-0.19292	0.44364	0.922548	unchanged	9.0472	C14H25NO6	326.16	8.97375	--	--	--	--	--	--	HMDB0013328	--	Organic compounds	Lipids and lipid-like molecules	Fatty Acyls	Fatty acid esters
pos_13073	9,12-Hexadecadienylcarnitine	230.027	526.352	308.801	298.544	528.828	478.296	0.293691	0.518713	0.757109	unchanged	6.94944	C23H41NO4	360.292	8.97375	--	--	--	--	--	--	HMDB0013334	1911579-97-9	Organic compounds	Lipids and lipid-like molecules	Fatty Acyls	Fatty acid esters
pos_13076	CPA(18:2(9Z,12Z)/0:0)	483.689	365.934	639.876	449.331	577.304	573.01	0.102924	0.709621	0.475399	unchanged	-0.0891257	C21H37O6P	417.24	8.97375	--	--	--	--	--	--	HMDB0007007	--	Organic compounds	Lipids and lipid-like molecules	Fatty Acyls	Lineolic acids and derivatives
pos_13081	(13E)-Labda-7,13-dien-15-ol	149.609	172.065	127.069	140.648	111.029	129.579	-0.235131	0.232862	1.31457	unchanged	33.3425	C20H34O	603.531	8.9809	C20158	Diterpenoid biosynthesis(ko00904);;Biosynthesis of secondary metabolites(ko01110)	--	--	--	--	--	--	--	--	--	--
pos_13084	Androsterone	750.708	1378.58	790.965	963.982	2631.49	1171.41	0.706951	0.365243	1.08264	unchanged	-0.386873	C19H30O2	308.258	8.98803	C00523	Metabolic pathways(ko01100)	LMST02020001	Sterol Lipids [ST]	Steroids [ST02]	C19 steroids (androgens) and derivatives [ST0202]	HMDB0000031	53-41-8	Organic compounds	Lipids and lipid-like molecules	Steroids and steroid derivatives	Androstane steroids
pos_13093	PS(19:0/16:0)	1759.3	1348.15	1853.46	1583.79	1683.28	1644.31	-0.0144759	0.925677	0.0915533	unchanged	13.6568	C41H80NO10P	800.552	9.00257	--	--	LMGP03010953	Glycerophospholipids [GP]	Glycerophosphoserines [GP03]	Diacylglycerophosphoserines [GP0301]	--	--	--	--	--	--
pos_13119	PE(17:0/16:0)	387.698	311.206	608.812	440.041	530.68	543.374	0.211406	0.530169	0.774704	unchanged	15.6134	C38H76NO8P	728.531	9.05278	--	--	LMGP02010542	Glycerophospholipids [GP]	Glycerophosphoethanolamines [GP02]	Diacylglycerophosphoethanolamines [GP0201]	--	--	--	--	--	--
pos_13131	7,8-Diaminononanoate	114.566	140.3	127.786	86.9328	110.807	125.811	-0.242044	0.23011	1.26597	unchanged	-1.09326	C9H20N2O2	171.149	9.06707	C01037	Biotin metabolism(ko00780);;Metabolic pathways(ko01100);;Biosynthesis of cofactors(ko01240)	LMFA01100062	Fatty Acyls [FA]	Fatty Acids and Conjugates [FA01]	Amino fatty acids [FA0110]	HMDB0304236	--	Organic compounds	Lipids and lipid-like molecules	Fatty Acyls	Fatty acids and conjugates
pos_13132	8-iso Misoprostol	125.439	202.67	119.357	131.119	370.677	214.401	0.678577	0.33167	1.15749	unchanged	-2.79073	C22H38O5	383.278	9.06707	--	--	--	--	--	--	--	--	--	--	--	--
pos_13142	2,5-Furandicarboxylic acid	143.821	275.43	191.505	137.697	179.452	176.682	-0.306577	0.422545	0.939871	unchanged	-0.135518	C6H4O5	157.013	9.08133	--	--	--	--	--	--	HMDB0004812	3238-40-2	Organic compounds	Organoheterocyclic compounds	Furans	Furoic acid and derivatives
pos_13143	Limonene	293.428	598.942	355.67	293.205	353.118	349.148	-0.326214	0.463363	0.888467	unchanged	-12.7651	C12H12NO2	185.081	9.08133	C06078	--	--	--	--	--	HMDB0003375	5989-27-5	Organic compounds	Lipids and lipid-like molecules	Prenol lipids	Monoterpenoids
pos_13144	L-Arginine	374.679	714.2	450.778	379.553	439.497	466.395	-0.260343	0.499832	0.814788	unchanged	4.89038	C6H14N4O2	213.076	9.08133	C00062	Arginine biosynthesis(ko00220);;Monobactam biosynthesis(ko00261);;Arginine and proline metabolism(ko00330);;Clavulanic acid biosynthesis(ko00331);;D-Amino acid metabolism(ko00470);;Aminoacyl-tRNA biosynthesis(ko00970);;Biosynthesis of various antibiotics(ko00998);;Metabolic pathways(ko01100);;Biosynthesis of secondary metabolites(ko01110);;Biosynthesis of amino acids(ko01230);;ABC transporters(ko…	--	--	--	--	HMDB0000517	74-79-3	Organic compounds	Organic acids and derivatives	Carboxylic acids and derivatives	Amino acids, peptides, and analogues
pos_13145	4-Carboxy-2-hydroxy-6-methoxy-6-oxohexa-2,4-dienoate	313.363	660.577	405.043	307.768	383.209	413.443	-0.320316	0.475825	0.850369	unchanged	0.167344	C8H8O7	217.034	9.08133	C18345	Aminobenzoate degradation(ko00627);;Microbial metabolism in diverse environments(ko01120)	--	--	--	--	--	--	--	--	--	--
pos_13146	5'-Deoxyadenosine	454.183	844.825	525.726	431.637	520.728	536.966	-0.293022	0.453133	0.897939	unchanged	10.1772	C10H13N5O3	269.138	9.08133	C05198	--	--	--	--	--	HMDB0001983	4754-39-6	Organic compounds	Nucleosides, nucleotides, and analogues	5'-deoxyribonucleosides	--
pos_13147	Arbutin	1225.48	2322.56	1537.58	1260.09	1530.23	1540.15	-0.231896	0.525845	0.760937	unchanged	0.142768	C12H16O7	273.097	9.08133	C06186	Glycolysis / Gluconeogenesis(ko00010);;Phosphotransferase system (PTS)(ko02060)	--	--	--	--	HMDB0029943	497-76-7	Organic compounds	Organic oxygen compounds	Organooxygen compounds	Carbohydrates and carbohydrate conjugates
pos_13148	5,6-DHET	2852.39	4123.43	3241.97	2734.44	3114.79	3209.77	-0.173661	0.418721	0.941945	unchanged	-30.0282	C20H34O4	361.225	9.08133	C14772	Arachidonic acid metabolism(ko00590);;Metabolic pathways(ko01100)	--	--	--	--	HMDB0002343	213382-49-1	Organic compounds	Lipids and lipid-like molecules	Fatty Acyls	Eicosanoids
pos_13152	Taurolithocholic acid	9462.44	13063.7	9130.57	7890.66	9291.02	9797.8	-0.230648	0.347082	1.07187	unchanged	9.71252	C26H45NO5S	448.293	9.08133	C02592	--	LMST05040003	Sterol Lipids [ST]	Steroid conjugates [ST05]	Taurine conjugates [ST0504]	HMDB0000722	516-90-5	Organic compounds	Lipids and lipid-like molecules	Steroids and steroid derivatives	Bile acids, alcohols and derivatives
pos_13154	N-acetylmuramate(beta-methyl)-L-alanyl-D-glutamate	108.675	122.493	80.2685	67.1443	91.7402	93.1991	-0.305034	0.267169	1.19181	unchanged	-34.1652	C20H31N3O12-2	470.16	9.08133	--	--	--	--	--	--	--	--	--	--	--	--
pos_1316	5'-Phosphoribosylglycinamide	38.6328	27.3615	53.6505	35.0327	55.6115	55.7308	0.29091	0.434717	0.914931	unchanged	12.1343	C7H15N2O8P	251.046	10.9196	C03838	Purine metabolism(ko00230);;Metabolic pathways(ko01100);;Biosynthesis of secondary metabolites(ko01110)	--	--	--	--	HMDB0002022	10074-18-7	Organic compounds	Nucleosides, nucleotides, and analogues	Glycinamide ribonucleotides	--
pos_13166	2,6-Dimethylphenol	57.2212	53.98	54.9271	52.4333	54.1691	56.8794	-0.023168	0.61564	0.549802	unchanged	-4.68838	C8H10O	123.08	9.09562	--	--	--	--	--	--	HMDB0032150	576-26-1	Organic compounds	Benzenoids	Phenols	Cresols
pos_13167	1,3,5,11-Bisabolatetraen-10-one	36.3251	47.5979	29.2757	28.9693	97.4347	53.5025	0.668391	0.383527	1.07498	unchanged	-0.0237707	C15H20O	217.159	9.10275	--	--	--	--	--	--	HMDB0036108	76760-39-9	Organic compounds	Lipids and lipid-like molecules	Prenol lipids	Sesquiterpenoids
pos_13185	cerotic acid	1779.12	1796.64	1775.37	1528.85	1608.46	1777.17	-0.122802	0.184202	1.52372	unchanged	-1.83745	C26H52O2	414.43	9.12417	C21931	--	LMFA01010026	Fatty Acyls [FA]	Fatty Acids and Conjugates [FA01]	Straight chain fatty acids [FA0101]	HMDB0002356	506-46-7	Organic compounds	Lipids and lipid-like molecules	Fatty Acyls	Fatty acids and conjugates
pos_13196	2,3-Dinor-8-iso prostaglandin F1alpha	234.836	244.221	187.764	198.621	197.367	186.318	-0.195523	0.244973	1.37006	unchanged	-5.184	C18H32O5	311.22	9.14488	C14795	Arachidonic acid metabolism(ko00590)	--	--	--	--	--	--	--	--	--	--
pos_13199	R-Dysidazirine	214.121	410.046	240.703	321.031	656.573	364.917	0.63439	0.276941	1.22466	unchanged	-0.530882	C19H33NO2	308.258	9.15202	--	--	LMSP01080043	Sphingolipids [SP]	Sphingoid bases [SP01]	Sphingoid base analogs [SP0108]	--	--	--	--	--	--
pos_13212	cis-1,2-Dihydroxy-1,2-dihydro-8-methylnaphthalene	258.647	255.232	224.952	218.371	223.892	215.12	-0.168513	0.119725	1.70789	unchanged	-0.097271	C11H12O2	194.118	9.17363	C14083	Naphthalene degradation(ko00626);;Microbial metabolism in diverse environments(ko01120);;Degradation of aromatic compounds(ko01220)	--	--	--	--	--	--	--	--	--	--
pos_13228	Palmitoyl Ethanolamide	225.685	334.508	201.405	241.316	462.248	297.464	0.394381	0.374212	1.02803	unchanged	-1.69453	C18H37NO2	300.289	9.1879	--	--	LMFA08040013	Fatty Acyls [FA]	Fatty amides [FA08]	N-acyl ethanolamines (endocannabinoids) [FA0804]	HMDB0002100	544-31-0	Organic compounds	Organic acids and derivatives	Carboximidic acids and derivatives	Carboximidic acids
pos_13235	12,13-DHOME	843.391	934.653	637.552	663.597	765.075	711.713	-0.17451	0.409805	0.970834	unchanged	-8.48134	C18H34O4	297.24	9.20218	C14829	Linoleic acid metabolism(ko00591)	--	--	--	--	HMDB0004705	7293-40-5	Organic compounds	Lipids and lipid-like molecules	Fatty Acyls	Fatty acids and conjugates
pos_13236	Retinol	766.872	1796.12	675.787	939.713	1896.18	1092.61	0.278528	0.648406	0.541618	unchanged	0.144105	C20H30O	304.264	9.19505	C00473	Metabolic pathways(ko01100);;Biosynthesis of cofactors(ko01240)	LMPR01090001	Prenol Lipids [PR]	Isoprenoids [PR01]	Retinoids [PR0109]	HMDB0000305	68-26-8	Organic compounds	Lipids and lipid-like molecules	Prenol lipids	Retinoids
pos_13247	Phylloquinone	4897.22	7862.39	7892.51	7410.91	11267	9700.11	0.458483	0.161473	1.45989	unchanged	14.1334	C31H46O2	468.39	9.20932	C02059	Ubiquinone and other terpenoid-quinone biosynthesis(ko00130);;Metabolic pathways(ko01100);;Biosynthesis of secondary metabolites(ko01110);;Biosynthesis of cofactors(ko01240)	LMPR02030028	Prenol Lipids [PR]	Quinones and hydroquinones [PR02]	Vitamin K [PR0203]	HMDB0304722	--	Organic compounds	Lipids and lipid-like molecules	Glycerolipids	Triradylcglycerols
pos_13254	phenylalaninol	123.579	198.59	137.029	137.889	176.584	152.917	0.0255074	0.922285	0.126922	unchanged	-16.8741	C9H13NO	151.097	9.21645	--	--	--	--	--	--	HMDB0253909	--	Organic compounds	Benzenoids	Benzene and substituted derivatives	Phenethylamines
pos_13255	Oleoyl Ethanolamide	134.506	358.335	150.712	206.841	336.76	261.269	0.322696	0.555425	0.699981	unchanged	-1.7291	C20H39NO2	326.305	9.21645	--	--	--	--	--	--	HMDB0002088	111-58-0	Organic compounds	Organic nitrogen compounds	Organonitrogen compounds	Amines
pos_13269	Linoleate	1680.01	3110.03	1422.3	1839.71	4742.71	2303.84	0.516438	0.451373	0.889839	unchanged	-0.282827	C18H32O2	322.274	9.23073	C01595	Linoleic acid metabolism(ko00591);;Biosynthesis of unsaturated fatty acids(ko01040);;Metabolic pathways(ko01100)	LMFA01030120	Fatty Acyls [FA]	Fatty Acids and Conjugates [FA01]	Unsaturated fatty acids [FA0103]	HMDB0000673	60-33-3	Organic compounds	Lipids and lipid-like molecules	Fatty Acyls	Lineolic acids and derivatives
pos_1327	Octanol	411.704	378.121	317.165	272.168	304.699	328.071	-0.290751	0.120108	1.57916	unchanged	3.17289	C8H18O	113.133	10.941	--	--	--	--	--	--	HMDB0001183	111-87-5	Organic compounds	Lipids and lipid-like molecules	Fatty Acyls	Fatty alcohols
pos_13276	(2E,6E)-Farnesol	641.947	901.554	616.888	543.775	637.771	659.065	-0.231106	0.365974	1.04697	unchanged	-0.471434	C15H26O	223.206	9.25215	C01126	Terpenoid backbone biosynthesis(ko00900);;Sesquiterpenoid and triterpenoid biosynthesis(ko00909);;Biosynthesis of secondary metabolites(ko01110)	--	--	--	--	HMDB0004305	4602-84-0	Organic compounds	Lipids and lipid-like molecules	Prenol lipids	Sesquiterpenoids
pos_1328	4-Formylsalicylic acid	8330.06	7309.6	6662.12	5570.3	6551.33	6855.12	-0.232925	0.152499	1.44087	unchanged	2.29001	C8H6O4	149.024	10.941	C14100	Naphthalene degradation(ko00626);;Microbial metabolism in diverse environments(ko01120)	--	--	--	--	--	--	--	--	--	--
pos_13293	ergosta-5,7,22,24(28)-tetraen-3beta-ol	1211.21	10307.3	1743.62	1598.77	1892.78	2007.93	-1.26994	0.472626	0.891481	unchanged	20.9184	C28H42O	417.321	9.27357	C05440	Steroid biosynthesis(ko00100);;Metabolic pathways(ko01100);;Biosynthesis of secondary metabolites(ko01110)	LMST01031015	Sterol Lipids [ST]	Sterols [ST01]	Ergosterols and C24-methyl derivatives [ST0103]	--	--	--	--	--	--
pos_13294	Lithocholic acid	168.088	191.09	159.103	154.747	160.355	156.662	-0.135669	0.242944	1.37767	unchanged	-20.0549	C24H40O3	415.253	9.26642	C03990	Secondary bile acid biosynthesis(ko00121)	LMST04010003	Sterol Lipids [ST]	Bile acids and derivatives [ST04]	C24 bile acids, alcohols, and derivatives [ST0401]	HMDB0000761	434-13-9	Organic compounds	Lipids and lipid-like molecules	Steroids and steroid derivatives	Bile acids, alcohols and derivatives
pos_13295	Castasterone	4128.51	19544.2	3774.97	3783.62	5492.18	5086.91	-0.934356	0.490139	0.852768	unchanged	39.3563	C28H48O5	429.355	9.27357	C15794	Metabolic pathways(ko01100);;Biosynthesis of secondary metabolites(ko01110)	LMST01030129	Sterol Lipids [ST]	Sterols [ST01]	Ergosterols and C24-methyl derivatives [ST0103]	HMDB0301789	80736-41-0	Organic compounds	Lipids and lipid-like molecules	Steroids and steroid derivatives	Bile acids, alcohols and derivatives
pos_13299	MG(18_2(9Z,12Z)_0_0_0_0)[rac]	367.636	395.751	440.766	401.067	422.656	486.111	0.121366	0.350788	1.04973	unchanged	-4.7635	C21H38O4	393.238	9.29498	--	--	--	--	--	--	--	--	--	--	--	--
pos_13301	2-Hydroxy-3-keto-5-methylthiopentenyl-1-phosphate	698.944	808.859	751.065	617.676	680.758	734.093	-0.152326	0.178457	1.36929	unchanged	-3.50048	C6H11O6PS	485.008	9.29498	C15651	Cysteine and methionine metabolism(ko00270);;Metabolic pathways(ko01100)	--	--	--	--	--	--	--	--	--	--
pos_13319	Glycineamideribotide	5711.38	7400.43	6424.79	5192.25	5886.24	6299.07	-0.168955	0.296582	1.13439	unchanged	14.8205	C7H15N2O8P	251.047	9.31638	--	--	--	--	--	--	HMDB0002022	10074-18-7	Organic compounds	Nucleosides, nucleotides, and analogues	Glycinamide ribonucleotides	--
pos_1332	lanosteryl oleate	616.166	325.535	1247.65	287.058	936.318	1230.66	0.164656	0.831947	0.288252	unchanged	-23.9214	C48H82O2	713.604	10.941	--	--	LMST01020032	Sterol Lipids [ST]	Sterols [ST01]	Steryl esters [ST0102]	--	--	--	--	--	--
pos_13322	Proansamitocin	653.005	1025.55	449.636	404.375	455.524	474.556	-0.673376	0.25612	1.35472	unchanged	27.7401	C25H33NO6	408.229	9.31638	C12177	Biosynthesis of ansamycins(ko01051);;Biosynthesis of secondary metabolites(ko01110)	--	--	--	--	--	--	--	--	--	--
pos_13330	1,2-dioleoylglycerol	15470.9	13287.1	37215.6	18462.6	33669.2	37440.1	0.441158	0.461281	0.868328	unchanged	7.69054	C39H72O5	659.506	9.31638	--	--	--	--	--	--	HMDB0007218	--	Organic compounds	Lipids and lipid-like molecules	Glycerolipids	Diradylglycerols
pos_1335	Phthalic acid Mono-2-ethylhexyl Ester	4961.12	4298.68	3956.1	3347.21	3982.75	4154.36	-0.202609	0.209309	1.29624	unchanged	-14.0204	C16H22O4	279.159	10.9481	--	--	--	--	--	--	HMDB0013248	4376-20-9	Organic compounds	Benzenoids	Benzene and substituted derivatives	Benzoic acids and derivatives
pos_13355	3alpha,7alpha,26-Trihydroxy-5beta-cholestane	17033.7	20759.6	17248.8	18898.6	19867.8	19060.5	0.0712071	0.525934	0.764902	unchanged	-38.4649	C27H48O3	438.378	9.3735	C05444	Metabolic pathways(ko01100)	--	--	--	--	HMDB0012455	15313-69-6	Organic compounds	Lipids and lipid-like molecules	Steroids and steroid derivatives	Bile acids, alcohols and derivatives
pos_13356	Quercetin 3-O-glucoside	35.3714	95.0923	41.8838	45.4482	38.8294	35.4494	-0.525573	0.452381	0.931587	unchanged	14.9976	C21H20O12	429.089	9.36637	C05623	Metabolic pathways(ko01100);;Biosynthesis of secondary metabolites(ko01110)	--	--	--	--	HMDB0037362	482-35-9	Organic compounds	Phenylpropanoids and polyketides	Flavonoids	Flavonoid glycosides
pos_13358	Methymycin	3115.65	4089.43	3587.09	3738.98	4111.77	4162.34	0.154622	0.286242	1.21217	unchanged	41.4416	C25H43NO7	487.357	9.36637	C11996	Biosynthesis of 12-, 14- and 16-membered macrolides(ko00522);;Type I polyketide structures(ko01052);;Metabolic pathways(ko01100);;Biosynthesis of secondary metabolites(ko01110)	LMPK04000037	Polyketides [PK]	Macrolides and lactone polyketides [PK04]	--	--	--	--	--	--	--
pos_13362	Selina-6-en-4-ol	100.091	147.021	90.9742	86.546	106.003	100.004	-0.20869	0.480154	0.837677	unchanged	0.224199	C15H26O	223.206	9.38063	--	--	--	--	--	--	--	--	--	--	--	--
pos_13364	Menthone	486.874	938.912	507.728	665.132	1325.14	763.468	0.510167	0.3463	1.06668	unchanged	-1.36135	C10H18O	326.305	9.38063	--	--	--	--	--	--	HMDB0035162	14073-97-3	Organic compounds	Lipids and lipid-like molecules	Prenol lipids	Monoterpenoids
pos_13383	3-Hydroxy-2-methyl-4-pyrone	14007.1	15225.3	15114.1	12250.2	13498.4	14980.5	-0.12276	0.266432	1.21482	unchanged	20.6067	C6H6O3	149.024	9.4306	--	--	--	--	--	--	HMDB0030776	118-71-8	Organic compounds	Organoheterocyclic compounds	Pyrans	Pyranones and derivatives
pos_13384	Encecalin	2787.5	3404.71	3052.81	2522.95	2765.71	3013.82	-0.155134	0.243935	1.23147	unchanged	-0.112134	C14H16O3	233.117	9.4306	C09005	--	--	--	--	--	--	--	--	--	--	--
pos_13385	Pukateine	743.453	935.483	830.694	655.308	765.988	816.403	-0.165459	0.284271	1.13736	unchanged	-0.67814	C18H17NO3	296.128	9.4306	C09613	--	--	--	--	--	--	--	--	--	--	--
pos_13388	PS(17:0/16:0)	59.5788	34.6615	154.492	129.89	134.321	90.4691	0.511927	0.442666	0.911092	unchanged	12.7839	C39H76NO10P	772.519	9.4306	--	--	LMGP03010229	Glycerophospholipids [GP]	Glycerophosphoserines [GP03]	Diacylglycerophosphoserines [GP0301]	--	--	--	--	--	--
pos_13394	Epithienamycin F	1481	1371.99	1327.01	1186	1210.73	1387.37	-0.143549	0.173727	1.40379	unchanged	0.167084	C13H18N2O8S2	417.04	9.44488	C17399	Carbapenem biosynthesis(ko00332);;Biosynthesis of secondary metabolites(ko01110)	--	--	--	--	--	--	--	--	--	--
pos_13407	C16 Sphinganine	10831.9	14129	10266	9957.25	18422.8	13101	0.235775	0.505049	0.813075	unchanged	1.68645	C16H35NO2	256.264	9.45935	--	--	LMSP01040001	Sphingolipids [SP]	Sphingoid bases [SP01]	Sphingoid base homologs and variants [SP0104]	--	--	--	--	--	--
pos_13411	Pregnanolone	1399.99	2264.42	1242.19	1330.66	3648.15	1955.08	0.498944	0.444408	0.922321	unchanged	-0.245127	C21H34O2	336.29	9.46648	C05480	Metabolic pathways(ko01100)	LMST02030175	Sterol Lipids [ST]	Steroids [ST02]	C21 steroids (gluco/mineralocorticoids, progestogins) and derivatives [ST0203]	HMDB0062782	128-20-1	Organic compounds	Lipids and lipid-like molecules	Steroids and steroid derivatives	Pregnane steroids
pos_13416	(9Z)-Hexadecenoic acid	422.1	1020.92	391.352	354.875	422.236	427.6	-0.606601	0.413599	1.00191	unchanged	-0.525637	C16H30O2	237.221	9.48718	C08362	Fatty acid biosynthesis(ko00061);;Metabolic pathways(ko01100)	--	--	--	--	HMDB0003229	373-49-9	Organic compounds	Lipids and lipid-like molecules	Fatty Acyls	Fatty acids and conjugates
pos_13425	3-O-alpha-Mycarosylerythronolide B	941.493	1036.32	1161.77	942.314	1172.49	1242.96	0.0969246	0.551797	0.723759	unchanged	13.5676	C28H50O10	547.355	9.50147	C06630	Biosynthesis of 12-, 14- and 16-membered macrolides(ko00522);;Metabolic pathways(ko01100);;Biosynthesis of secondary metabolites(ko01110)	--	--	--	--	--	--	--	--	--	--
pos_13434	PG(16:1(9Z)/16:1(9Z))	15408.3	14526.5	15868.8	13795.4	14550.3	15839.4	-0.0518986	0.498546	0.742091	unchanged	-4.93097	C38H71O10P	760.509	9.52288	--	--	LMGP04010967	Glycerophospholipids [GP]	Glycerophosphoglycerols [GP04]	Diacylglycerophosphoglycerols [GP0401]	HMDB0010586	--	Organic compounds	Lipids and lipid-like molecules	Glycerophospholipids	Glycerophosphoglycerols
pos_13438	D-erythro-Sphingosine-1-phosphate	772.506	834.236	878.669	724.043	826.246	894.826	-0.0235816	0.831446	0.213044	unchanged	-27.5914	C18H38NO5P	421.272	9.53002	--	--	--	--	--	--	--	--	--	--	--	--
pos_13447	8S-hydroxy-2E-Decene-4,6-diynoic acid	1399.64	1622.85	1363.04	1118.3	1246.21	1372.85	-0.23073	0.120458	1.53013	unchanged	0.341958	C10H10O3	161.06	9.55143	--	--	LMFA01030710	Fatty Acyls [FA]	Fatty Acids and Conjugates [FA01]	Unsaturated fatty acids [FA0103]	--	--	--	--	--	--
pos_13449	Nebramycin factor 4	146.44	135.424	153.886	127.438	139.713	134.816	-0.116422	0.165935	1.41387	unchanged	-1.92173	C19H38N6O11	549.248	9.55143	C18000	Neomycin, kanamycin and gentamicin biosynthesis(ko00524);;Biosynthesis of secondary metabolites(ko01110)	--	--	--	--	--	--	--	--	--	--
pos_13454	2-Indanone	204.681	267.336	198.062	150.13	196.833	191.961	-0.314251	0.185536	1.3799	unchanged	3.58006	C9H8O	133.065	9.56572	C07727	Polycyclic aromatic hydrocarbon degradation(ko00624);;Microbial metabolism in diverse environments(ko01120)	--	--	--	--	--	--	--	--	--	--
pos_13460	PG(19:0/17:0)	47129.2	40343.4	53647	41283.8	45233.8	50760.4	-0.0398172	0.801021	0.263616	unchanged	1.7116	C42H83O10P	796.608	9.57285	--	--	LMGP04010459	Glycerophospholipids [GP]	Glycerophosphoglycerols [GP04]	Diacylglycerophosphoglycerols [GP0401]	--	--	--	--	--	--
pos_13467	4-Ethylphenol	92.9193	103.359	96.0756	80.3248	98.8651	102.166	-0.0553224	0.659407	0.484101	unchanged	-5.51012	C8H10O	123.08	9.59447	C13637	Bisphenol degradation(ko00363);;Microbial metabolism in diverse environments(ko01120)	--	--	--	--	HMDB0029306	123-07-9	Organic compounds	Benzenoids	Phenols	1-hydroxy-2-unsubstituted benzenoids
pos_13469	2'-Dehydrokanamycin A	169.462	225.327	168.079	162.588	167.836	199.884	-0.0859694	0.654841	0.521792	unchanged	-4.20754	C18H34N4O11	465.217	9.59447	C20509	Neomycin, kanamycin and gentamicin biosynthesis(ko00524);;Biosynthesis of secondary metabolites(ko01110)	--	--	--	--	--	--	--	--	--	--
pos_13473	PE(17:0/17:0)	38024.6	20119.1	79492.2	30807.4	71243.1	76660.4	0.376771	0.581182	0.671931	unchanged	12.3919	C39H78NO8P	684.542	9.58732	--	--	LMGP02011213	Glycerophospholipids [GP]	Glycerophosphoethanolamines [GP02]	Diacylglycerophosphoethanolamines [GP0201]	--	--	--	--	--	--
pos_13481	LPA(16:0/0:0)	1299.21	1411.72	1400.55	1238.73	1351.81	1540.58	0.00687833	0.949933	0.104663	unchanged	-5.07945	C19H39O7P	393.238	9.6016	--	--	--	--	--	--	HMDB0007853	--	Organic compounds	Lipids and lipid-like molecules	Glycerophospholipids	Glycerophosphates
pos_13482	Glutathionylaminopropylcadaverine	160.461	159.157	170.562	164.032	159.501	170.028	0.00991742	0.823332	0.263825	unchanged	4.72265	C18H36N6O5S	471.238	9.6016	C16566	Glutathione metabolism(ko00480)	--	--	--	--	--	--	--	--	--	--
pos_13485	PE(18:0/18:1(9Z))	22119.2	8134.24	38245.9	11111.6	28450.7	21881	-0.156835	0.829281	0.216798	unchanged	6.76807	C41H80NO8P	710.553	9.6016	--	--	LMGP02010036	Glycerophospholipids [GP]	Glycerophosphoethanolamines [GP02]	Diacylglycerophosphoethanolamines [GP0201]	HMDB0008993	6418-95-7	Organic compounds	Lipids and lipid-like molecules	Glycerophospholipids	Glycerophosphoethanolamines
pos_13489	2'-N-Acetylparomamine	806.274	1064.69	875.582	714.042	853.349	879.382	-0.166737	0.350191	1.02538	unchanged	0.0425047	C14H27N3O8	407.214	9.60873	C17582	Neomycin, kanamycin and gentamicin biosynthesis(ko00524);;Biosynthesis of secondary metabolites(ko01110)	--	--	--	--	--	--	--	--	--	--
pos_13490	Rhizocticin B	81.5853	118.086	88.7267	81.622	95.2253	82.5969	-0.152636	0.488087	0.816098	unchanged	-23.1172	C16H31N6O7P	415.175	9.60873	C17940	Phosphonate and phosphinate metabolism(ko00440)	--	--	--	--	--	--	--	--	--	--
pos_13499	PC(o-20:0/18:3(9Z,12Z,15Z))	37833.9	32888.6	40443.6	32351	34945.5	38088	-0.0770541	0.52739	0.690517	unchanged	-9.10929	C46H88NO7P	798.63	9.60873	--	--	LMGP01020230	Glycerophospholipids [GP]	Glycerophosphocholines [GP01]	1-alkyl,2-acylglycerophosphocholines [GP0102]	HMDB0013440	--	Organic compounds	Lipids and lipid-like molecules	Glycerophospholipids	Glycerophosphocholines
pos_13501	palmitoleic acid	107.519	224.747	95.8084	76.7653	93.6962	101.62	-0.65382	0.333227	1.16341	unchanged	-0.802498	C16H30O2	237.221	9.61588	C08362	Fatty acid biosynthesis(ko00061);;Metabolic pathways(ko01100)	LMFA01030056	Fatty Acyls [FA]	Fatty Acids and Conjugates [FA01]	Unsaturated fatty acids [FA0103]	HMDB0003229	373-49-9	Organic compounds	Lipids and lipid-like molecules	Fatty Acyls	Fatty acids and conjugates
pos_13502	9S,10R-Epoxy-6Z-octadecene	10825.7	12816.7	10800.8	9696.93	17607.6	9070.38	0.0787272	0.839001	0.278013	unchanged	-1.17911	C18H32O	282.279	9.62302	--	--	LMFA12000284	Fatty Acyls [FA]	Oxygenated hydrocarbons [FA12]	--	--	--	--	--	--	--
pos_13513	PS(19:0/18:1(11Z))	50881.2	45505.7	55704.4	46617.3	49242.4	55742.7	-0.00464423	0.969503	0.0150339	unchanged	38.7675	C43H82NO10P	768.585	9.62302	--	--	--	--	--	--	--	--	--	--	--	--
pos_13514	PC(18:0/18:3(9Z,12Z,15Z))	12628.5	11709.4	13537.5	11541.3	13092.3	14490.3	0.0467886	0.703158	0.486286	unchanged	-7.91534	C44H82NO8P	806.561	9.61588	--	--	LMGP01011589	Glycerophospholipids [GP]	Glycerophosphocholines [GP01]	Diacylglycerophosphocholines [GP0101]	HMDB0008041	--	Organic compounds	Lipids and lipid-like molecules	Glycerophospholipids	Glycerophosphocholines
pos_13517	3-dehydro-4-methylzymosterol	58.4851	74.4774	28.8599	45.2612	72.3133	103.124	0.447668	0.413339	0.933474	unchanged	-20.9669	C28H44O	379.328	9.63015	--	--	LMST01010167	Sterol Lipids [ST]	Sterols [ST01]	Cholesterol and derivatives [ST0101]	HMDB0006838	--	Organic compounds	Lipids and lipid-like molecules	Steroids and steroid derivatives	Cholestane steroids
pos_13520	2-(3-Carboxy-3-(methylammonio)propyl)-L-histidine	156.105	324.004	103.051	26.3108	563.862	174.943	0.391788	0.752435	0.41392	unchanged	0.923413	C11H19N4O4+	581.245	9.63015	--	--	--	--	--	--	HMDB0011654	--	Organic compounds	Organic acids and derivatives	Carboxylic acids and derivatives	Amino acids, peptides, and analogues
pos_13533	Sphinganine 1-phosphate	574.912	875.86	384.966	473.625	570.153	610.289	-0.150343	0.71813	0.4393	unchanged	-36.2308	C18H40NO5P	420.214	9.65157	C01120	Sphingolipid metabolism(ko00600);;Metabolic pathways(ko01100)	--	--	--	--	HMDB0001383	19794-97-9	Organic compounds	Lipids and lipid-like molecules	Sphingolipids	Phosphosphingolipids
pos_13534	N-alpha-acetyl lysine methyl ester	810.001	759.897	742.937	719.078	797.959	777.181	-0.0116594	0.851457	0.179168	unchanged	-25.001	C9H18N2O3	427.243	9.65157	--	--	--	--	--	--	HMDB0304430	--	Organic compounds	Organic acids and derivatives	Carboxylic acids and derivatives	Amino acids, peptides, and analogues
pos_13544	2-octaprenyl-3-methyl-6-methoxy-1,4-benzoquinone	867.874	287.505	151.291	17.3641	520.301	211.493	-0.802552	0.525702	0.703576	unchanged	9.83464	C48H72O3	714.589	9.65157	C05814	--	--	--	--	--	--	--	--	--	--	--
pos_13548	1-monohexadecanoylglycerol	12899.3	13826.5	12481.8	10297.1	14930.1	14232.7	0.00925482	0.959671	0.108794	unchanged	-1.94942	C19H38O4	313.273	9.6587	--	--	--	--	--	--	HMDB0011564	32899-41-5	Organic compounds	Lipids and lipid-like molecules	Glycerolipids	Monoradylglycerols
pos_1355	(±)-Furaneol	106.991	102.368	86.699	72.2567	82.2172	90.6876	-0.27215	0.106554	1.57111	unchanged	0.890573	C6H8O3	129.055	10.9981	--	--	--	--	--	--	HMDB0040594	--	Organic compounds	Organoheterocyclic compounds	Dihydrofurans	Furanones
pos_13560	PG(16:1(9Z)/17:0)	57689.7	48123.5	56204.2	48248.9	50536.1	50495	-0.118127	0.28718	1.22898	unchanged	6.08482	C39H75O10P	776.548	9.67298	--	--	LMGP04010208	Glycerophospholipids [GP]	Glycerophosphoglycerols [GP04]	Diacylglycerophosphoglycerols [GP0401]	--	--	--	--	--	--
pos_13562	Sclareol	221.061	593.161	188.919	292.125	768.499	345.524	0.487224	0.537089	0.723067	unchanged	-2.56717	C20H36O2	350.305	9.68012	C09183	Diterpenoid biosynthesis(ko00904);;Biosynthesis of secondary metabolites(ko01110)	LMPR0104030010	Prenol Lipids [PR]	Isoprenoids [PR01]	C20 isoprenoids (diterpenes) [PR0104]	HMDB0036827	515-03-7	Organic compounds	Lipids and lipid-like molecules	Prenol lipids	Diterpenoids
pos_13564	3-methoxy Limaprost	579.453	658.579	714.036	572.732	737.955	775.615	0.0959445	0.581542	0.680131	unchanged	-2.48328	C23H40O6	413.289	9.68012	--	--	--	--	--	--	--	--	--	--	--	--
pos_13573	PE(18:1(9Z)/0:0)	4291.23	4124.91	4492.78	3627.6	4276.02	4616.98	-0.0440635	0.708325	0.404563	unchanged	14.3084	C23H46NO7P	521.342	9.68725	--	--	LMGP02050004	Glycerophospholipids [GP]	Glycerophosphoethanolamines [GP02]	Monoacylglycerophosphoethanolamines [GP0205]	--	--	--	--	--	--
pos_13575	ergosteryl oleate	12505.5	8480.96	20832	11060	16522.7	17687.4	0.114418	0.799808	0.334907	unchanged	-35.7203	C46H76O2	625.547	9.68725	--	--	LMST01031010	Sterol Lipids [ST]	Sterols [ST01]	Ergosterols and C24-methyl derivatives [ST0103]	--	--	--	--	--	--
pos_13587	PG(16:0/16:1(9Z))	430.122	365.412	339.437	319.187	354.603	379.388	-0.107905	0.451261	0.837769	unchanged	0.255783	C38H73O10P	743.484	9.70153	--	--	LMGP04010910	Glycerophospholipids [GP]	Glycerophosphoglycerols [GP04]	Diacylglycerophosphoglycerols [GP0401]	HMDB0010571	--	Organic compounds	Lipids and lipid-like molecules	Glycerophospholipids	Glycerophosphoglycerols
pos_13588	Capsi-amide	17133.1	25229.9	16112.8	16846.3	31989.5	22482.3	0.286428	0.469556	0.85546	unchanged	1.19107	C17H35NO	270.279	9.70867	C17515	--	--	--	--	--	HMDB0040940	64317-66-4	Organic compounds	Organic acids and derivatives	Carboxylic acids and derivatives	Carboxylic acid derivatives
pos_13591	N8,N'8-Citryl-bis(spermidine)	1243.51	1318.23	1265.9	1127.09	1263.81	1366.89	-0.0265654	0.775149	0.310577	unchanged	0.158086	C20H42N6O5	464.356	9.70867	C22004	Biosynthesis of siderophore group nonribosomal peptides(ko01053)	--	--	--	--	--	--	--	--	--	--
pos_13598	16,16-dimethyl-PGA1	126.132	88.5644	140.294	83.7496	117.612	111.35	-0.182947	0.496613	0.738614	unchanged	42.4898	C22H36O4	347.274	9.72295	--	--	LMFA03010085	Fatty Acyls [FA]	Eicosanoids [FA03]	Prostaglandins [FA0301]	--	--	--	--	--	--
pos_13599	Paspaline	167.477	218.87	209.494	179.139	202.544	355.28	0.306665	0.488277	0.849262	unchanged	30.4513	C28H39NO2	439.345	9.71582	C20530	Indole diterpene alkaloid biosynthesis(ko00403);;Metabolic pathways(ko01100);;Biosynthesis of secondary metabolites(ko01110)	--	--	--	--	--	--	--	--	--	--
pos_1360	Reticulataxanthin	2722.66	2160.18	2192.91	3745.91	3020.18	2460.06	0.382845	0.185075	1.40867	unchanged	4.1065	C33H44O2	473.343	11.0052	--	--	--	--	--	--	HMDB0036882	28368-09-4	Organic compounds	Lipids and lipid-like molecules	Prenol lipids	Triterpenoids
pos_13614	Rhodopinal glucoside	89293.9	86406.2	100925	83093.4	90585.5	96821.5	-0.0323023	0.749103	0.335342	unchanged	-6.43457	C46H66O7	730.551	9.73008	C16271	Carotenoid biosynthesis(ko00906)	LMPR01070483	Prenol Lipids [PR]	Isoprenoids [PR01]	C40 isoprenoids (tetraterpenes) [PR0107]	--	--	--	--	--	--
pos_13627	Pikromycin	1983.7	1937.99	3454.57	2327.5	3455.61	3441.39	0.32258	0.382528	1.009	unchanged	24.9022	C28H47NO8	543.377	9.7515	C11999	Biosynthesis of 12-, 14- and 16-membered macrolides(ko00522);;Type I polyketide structures(ko01052);;Metabolic pathways(ko01100);;Biosynthesis of secondary metabolites(ko01110)	LMPK04000038	Polyketides [PK]	Macrolides and lactone polyketides [PK04]	--	--	--	--	--	--	--
pos_13632	cis-9,10-Epoxystearic acid	60.2691	86.6299	57.343	51.904	94.2085	76.1848	0.12221	0.717102	0.453656	unchanged	-0.310276	C18H34O3	263.237	9.75863	--	--	--	--	--	--	HMDB0247617	--	Organic compounds	Lipids and lipid-like molecules	Fatty Acyls	Lineolic acids and derivatives
pos_13640	3-Hydroxycapric acid	7881.36	8523.07	8176.1	6768.64	7159.62	8017.08	-0.163602	0.124688	1.58403	unchanged	22.2838	C10H20O3	171.142	9.77292	--	--	--	--	--	--	HMDB0002203	19526-23-9	Organic compounds	Organic acids and derivatives	Hydroxy acids and derivatives	Medium-chain hydroxy acids and derivatives
pos_13655	IPC 18:0;3/18:0;0	39841.3	36529.3	37667	33585.7	34133.1	38627.8	-0.100735	0.256076	1.22419	unchanged	2.91881	C42H84NO12P	808.572	9.77292	--	--	--	--	--	--	--	--	--	--	--	--
pos_13657	2-Methyl-3-n-amyl-pyrrole	1446.4	1683.43	1215.71	1061.46	1089.79	1229.36	-0.36225	0.127162	1.63499	unchanged	17.2197	C10H17N	174.128	9.78005	C21572	Prodigiosin biosynthesis(ko00333);;Metabolic pathways(ko01100);;Biosynthesis of secondary metabolites(ko01110)	--	--	--	--	--	--	--	--	--	--
pos_13661	Solavetivol	158.368	482.101	154.241	244.781	608.063	281.193	0.512966	0.515142	0.756287	unchanged	1.89616	C15H24O	238.217	9.79433	C19711	Sesquiterpenoid and triterpenoid biosynthesis(ko00909);;Biosynthesis of secondary metabolites(ko01110)	--	--	--	--	--	--	--	--	--	--
pos_13662	(3E)-3-[(1R,5R,6S)-5-Hydroxy-7-oxabicyclo[4.1.0]heptan-2-ylidene]-2-oxopropanoate	293.848	358.136	333.781	270.233	311.472	340.193	-0.0966376	0.48423	0.764776	unchanged	-12.6413	C9H10O5	240.084	9.78718	C21086	Biosynthesis of various antibiotics(ko00998);;Metabolic pathways(ko01100);;Biosynthesis of secondary metabolites(ko01110)	--	--	--	--	--	--	--	--	--	--
pos_13664	10,13-Nonadecadiynoic acid	364.478	899.065	385.218	493.857	1258.53	591.117	0.507282	0.483222	0.820423	unchanged	-1.40309	C19H30O2	291.231	9.79433	--	--	LMFA01030501	Fatty Acyls [FA]	Fatty Acids and Conjugates [FA01]	Unsaturated fatty acids [FA0103]	--	--	--	--	--	--
pos_13679	1-(2,3,6-Trimethylphenyl)but-1,3-diene	442.459	382.608	295.129	292.34	296.386	331.217	-0.284135	0.255316	1.31707	unchanged	1.47706	C13H16	383.214	9.80147	--	--	--	--	--	--	--	--	--	--	--	--
pos_13684	4beta-methylzymosterol-4alpha-carboxylic acid	374.359	457.185	877.141	512.944	878.475	848.867	0.390796	0.418192	0.944052	unchanged	13.4164	C29H46O3	407.337	9.82218	--	--	--	--	--	--	--	--	--	--	--	--
pos_1369	Niacinamide	15.1352	12.9975	25.6393	13.7615	29.6733	34.4092	0.533732	0.347951	1.09088	unchanged	4.04246	C6H6N2O	123.056	11.0338	C00153	Nicotinate and nicotinamide metabolism(ko00760);;Metabolic pathways(ko01100);;Biosynthesis of cofactors(ko01240)	--	--	--	--	HMDB0001406	98-92-0	Organic compounds	Organoheterocyclic compounds	Pyridines and derivatives	Pyridinecarboxylic acids and derivatives
pos_13694	(7Z,10Z,13Z,16Z,19Z)-Docosapentaenoic acid	57.9446	197.894	44.6376	172.808	200.495	53.7405	0.507132	0.560817	0.650014	unchanged	-1.97125	C22H34O2	348.289	9.82932	C16513	Biosynthesis of unsaturated fatty acids(ko01040)	--	--	--	--	--	--	--	--	--	--
pos_13719	(2'S)-Deoxymyxol 2'-alpha-L-fucoside	25738.4	20957.8	30756.2	23221.1	29197.2	31584.3	0.117127	0.593708	0.650157	unchanged	-7.42303	C46H66O6	697.477	9.85787	C15940	Carotenoid biosynthesis(ko00906);;Biosynthesis of secondary metabolites(ko01110)	LMPR01070535	Prenol Lipids [PR]	Isoprenoids [PR01]	C40 isoprenoids (tetraterpenes) [PR0107]	--	--	--	--	--	--
pos_13721	N-Methyl-2-pyrrolidinone	119977	128183	21698.4	134827	13169	14646.4	-0.730504	0.537032	0.747162	unchanged	10.6532	C5H9NO	100.077	9.87215	C11118	--	--	--	--	--	HMDB0002039	616-45-5	Organic compounds	Organoheterocyclic compounds	Pyrrolidines	Pyrrolidones
pos_13724	Betaine	135.653	224.569	81.5932	61.6865	82.2265	78.2129	-0.992064	0.218997	1.4438	unchanged	0.126946	C5H11NO2	118.086	9.865	C00719	Glycine, serine and threonine metabolism(ko00260);;Metabolic pathways(ko01100);;ABC transporters(ko02010)	--	--	--	--	HMDB0000043	6915-17-9	Organic compounds	Organic acids and derivatives	Carboxylic acids and derivatives	Amino acids, peptides, and analogues
pos_13725	1,2-Dihydro-1,1,6-trimethylnaphthalene	65.7368	91.9688	65.8307	56.4715	75.9859	70.7475	-0.137574	0.558506	0.656538	unchanged	-1.25175	C13H16	173.132	9.87215	--	--	--	--	--	--	HMDB0040284	30364-38-6	Organic compounds	Benzenoids	Naphthalenes	--
pos_13726	Tetralin	294.586	395.606	229.676	400.872	431.551	269.516	0.260545	0.430533	0.86784	unchanged	-1.22691	C10H12	282.221	9.865	C14114	Naphthalene degradation(ko00626);;Microbial metabolism in diverse environments(ko01120)	--	--	--	--	HMDB0244120	--	Organic compounds	Benzenoids	Tetralins	--
pos_13735	Ubiquinone Q1	119.614	136.223	142.67	114.989	136.016	140.85	-0.0242833	0.84324	0.192859	unchanged	1.02717	C14H18O4	233.117	9.87928	--	--	--	--	--	--	HMDB0002012	727-81-1	Organic compounds	Lipids and lipid-like molecules	Prenol lipids	Quinone and hydroquinone lipids
pos_13740	Fumigaclavine A	14.2107	14.0667	154.215	29.825	91.194	143.131	0.53352	0.660794	0.540598	unchanged	4.49229	C18H22N2O2	619.328	9.87928	C20436	Indole alkaloid biosynthesis(ko00901);;Metabolic pathways(ko01100);;Biosynthesis of secondary metabolites(ko01110)	--	--	--	--	HMDB0030202	6879-59-0	Organic compounds	Alkaloids and derivatives	Ergoline and derivatives	Clavines and derivatives
pos_13743	3b-Hydroxy-5-cholenoic acid	16654.2	17759.2	17422.6	14634.4	15598.1	16998.4	-0.134222	0.141102	1.53938	unchanged	8.13753	C24H38O3	771.56	9.87928	--	--	--	--	--	--	HMDB0000308	5255-17-4	Organic compounds	Lipids and lipid-like molecules	Steroids and steroid derivatives	Bile acids, alcohols and derivatives
pos_13748	PE(12:0/16:0)	28440.8	22200.5	23587	22200	21076.8	24977.2	-0.121056	0.429782	0.894679	unchanged	4.55962	C33H66NO8P	677.489	9.88642	--	--	LMGP02011262	Glycerophospholipids [GP]	Glycerophosphoethanolamines [GP02]	Diacylglycerophosphoethanolamines [GP0201]	--	--	--	--	--	--
pos_13763	Stearoylethanolamide	391.654	599.323	348.337	447.335	845.845	562.705	0.470613	0.300279	1.16732	unchanged	-2.25293	C20H41NO2	328.32	9.90783	--	--	--	--	--	--	HMDB0013078	111-57-9	Organic compounds	Organic nitrogen compounds	Organonitrogen compounds	Amines
pos_13807	Paromamine	42.2027	30.8846	197.174	46.7821	118.129	1028.66	2.14286	0.433593	0.9677	unchanged	-6.70112	C12H25N3O7	647.341	9.93638	C01743	Neomycin, kanamycin and gentamicin biosynthesis(ko00524);;Biosynthesis of secondary metabolites(ko01110)	--	--	--	--	--	--	--	--	--	--
pos_13816	Isomultiflorenol	23020.3	22659.7	23792.8	20050.5	21947.7	24092.5	-0.0719991	0.439236	0.888361	unchanged	-1.65166	C30H50O	468.419	9.95067	C19801	Sesquiterpenoid and triterpenoid biosynthesis(ko00909)	--	--	--	--	HMDB0036758	24462-48-4	Organic compounds	Organic oxygen compounds	Organooxygen compounds	Alcohols and polyols
pos_13824	D-erythro-3-Methylmalate	20.8038	1.91117	1.49597	6.23691	4.14e-07	7.12298	-0.857749	0.636222	0.57653	unchanged	0.938886	C5H8O5	297.082	9.96495	C06032	Valine, leucine and isoleucine biosynthesis(ko00290);;C5-Branched dibasic acid metabolism(ko00660);;Metabolic pathways(ko01100);;2-Oxocarboxylic acid metabolism(ko01210);;Biosynthesis of amino acids(ko01230)	--	--	--	--	--	--	--	--	--	--
pos_13825	8-anilino-1-naphthalenesulfonate	1812.99	1205.67	1416.24	891.274	776.853	1978.44	-0.282363	0.580308	0.640269	unchanged	2.01132	C16H12NO3S-	281.051	9.96495	--	--	--	--	--	--	--	--	--	--	--	--
pos_13844	Geranylgeraniol	16449.6	41577.6	17408.5	20788.9	44748.7	29918.2	0.339585	0.570409	0.669173	unchanged	0.938802	C20H34O	308.295	9.97208	C09094	Diterpenoid biosynthesis(ko00904);;Biosynthesis of secondary metabolites(ko01110)	LMPR0104010009	Prenol Lipids [PR]	Isoprenoids [PR01]	C20 isoprenoids (diterpenes) [PR0104]	--	--	--	--	--	--
pos_13846	5-Amino-6-(5'-phosphoribosylamino)uracil	3029.42	3135.24	3054.52	2553.53	2302.14	3591.47	-0.126175	0.581609	0.674192	unchanged	13.2342	C9H15N4O9P	355.07	9.97208	C01268	Riboflavin metabolism(ko00740);;Metabolic pathways(ko01100);;Biosynthesis of secondary metabolites(ko01110);;Biosynthesis of cofactors(ko01240)	--	--	--	--	--	--	--	--	--	--
pos_13857	DMPO	5824.23	6328.83	4457.89	4968.28	4127.15	4682.34	-0.269793	0.227841	1.36655	unchanged	4.37447	C6H11NO	114.092	9.97922	--	--	--	--	--	--	HMDB0246162	--	Organic compounds	Organoheterocyclic compounds	Pyrrolines	--
pos_13859	2,2,4,4,6,6-Hexamethyl-1,3,5-trithiane	162.919	49.3339	89.0674	59.8305	45.2068	164.763	-0.159407	0.844744	0.216931	unchanged	-3.1801	C9H18S3	223.064	9.97922	--	--	--	--	--	--	HMDB0040243	828-26-2	Organic compounds	Organosulfur compounds	Thioacetals	Dithioacetals
pos_13863	octyl beta-1,6-D-galactofuranosyl-alpha-D-glucopyranoside	487.572	427.055	379.895	372.032	336.072	374.196	-0.258319	0.138622	1.60435	unchanged	-5.06766	C20H38O11	437.236	9.97922	--	--	--	--	--	--	--	--	--	--	--	--
pos_13864	Oxytetracycline	2702.42	2767.77	2723.61	2383.37	2674.44	3045.59	-0.0160027	0.889803	0.136749	unchanged	40.3739	C22H24N2O9	483.156	9.97922	C06624	Tetracycline biosynthesis(ko00253);;Biosynthesis of type II polyketide products(ko01057);;Metabolic pathways(ko01100);;Biosynthesis of secondary metabolites(ko01110)	LMPK07000005	Polyketides [PK]	Linear tetracyclines [PK07]	--	HMDB0014733	79-57-2	Organic compounds	Phenylpropanoids and polyketides	Tetracyclines	--
pos_13876	Queuine	1782.56	1943.84	2037.46	1610.77	1889.78	1871.79	-0.101486	0.328904	1.0328	unchanged	-14.405	C12H13N5O3	240.084	9.98635	C01449	--	--	--	--	--	HMDB0001495	72496-59-4	Organic compounds	Organoheterocyclic compounds	Pyrrolopyrimidines	Pyrrolo[2,3-d]pyrimidines
pos_13877	dCMP	176.863	198.57	193.17	142.029	177.587	193.15	-0.149121	0.348345	1.04484	unchanged	41.7104	C9H14N3O7P	272.056	9.9935	C00239	Pyrimidine metabolism(ko00240);;Metabolic pathways(ko01100);;Nucleotide metabolism(ko01232)	--	--	--	--	HMDB0001202	1032-65-1	Organic compounds	Nucleosides, nucleotides, and analogues	Pyrimidine nucleotides	Pyrimidine deoxyribonucleotides
pos_13883	6,8a-Seco-6,8a-deoxy-5-oxoavermectin ''2a'' aglycone	4742.06	6038.73	1750.52	5600.22	1500.44	740.803	-0.676342	0.473571	0.851417	unchanged	-15.749	C34H50O8	551.327	9.9935	C11969	Biosynthesis of 12-, 14- and 16-membered macrolides(ko00522)	--	--	--	--	--	--	--	--	--	--
pos_1406	PE(12:0/16:1(9Z))	8213.47	5075.08	6822.21	5137.42	6442.78	7752.55	-0.056921	0.837249	0.207997	unchanged	-13.1459	C33H64NO8P	651.462	11.0695	--	--	LMGP02010362	Glycerophospholipids [GP]	Glycerophosphoethanolamines [GP02]	Diacylglycerophosphoethanolamines [GP0201]	--	--	--	--	--	--
pos_1408	Hexylamine	55.0204	73.9708	158.169	117.846	155.027	152.625	0.567298	0.281017	1.25677	unchanged	6.22708	C6H15N	102.128	11.0837	C08306	--	--	--	--	--	HMDB0032323	111-26-2	Organic compounds	Organic nitrogen compounds	Organonitrogen compounds	Amines
pos_1444	Sphinganine	414.845	435.011	393.633	340.719	436.216	408.022	-0.0695592	0.575503	0.622453	unchanged	0.329436	C18H39NO2	284.295	11.1196	C00836	Sphingolipid metabolism(ko00600);;Metabolic pathways(ko01100)	LMSP01020001	Sphingolipids [SP]	Sphingoid bases [SP01]	Sphinganines [SP0102]	HMDB0000269	764-22-7	Organic compounds	Organic nitrogen compounds	Organonitrogen compounds	Amines
pos_1464	5-O-Caffeoylshikimic acid	20730.3	24325.8	21227.7	17987.2	20249.9	22750.2	-0.120149	0.378706	0.957594	unchanged	12.7374	C16H16O8	301.075	11.1546	C10434	Metabolic pathways(ko01100);;Biosynthesis of secondary metabolites(ko01110)	--	--	--	--	HMDB0033999	73263-62-4	Organic compounds	Phenylpropanoids and polyketides	Cinnamic acids and derivatives	Hydroxycinnamic acids and derivatives
pos_1479	PI(14:0/14:1(9Z))	5206.81	4993.94	5195.06	4310.26	4017.78	4209.65	-0.296267	0.00119686	2.14484	down	16.5679	C37H69O13P	717.446	11.1617	--	--	LMGP06010062	Glycerophospholipids [GP]	Glycerophosphoinositols [GP06]	Diacylglycerophosphoinositols [GP0601]	--	--	--	--	--	--
pos_1516	Valyl-Asparagine	25611.4	34027.1	23940.9	20688.9	22820.1	25663.2	-0.272958	0.262363	1.25488	unchanged	7.0816	C9H17N3O4	249.157	11.176	--	--	--	--	--	--	HMDB0029122	66170-00-1	Organic compounds	Organic acids and derivatives	Carboxylic acids and derivatives	Amino acids, peptides, and analogues
pos_1517	Pantetheine	944.021	942.663	899.079	771.311	807.243	869.38	-0.186508	0.0398011	1.89301	down	17.8077	C11H22N2O4S	261.132	11.176	C00831	Carbapenem biosynthesis(ko00332);;Pantothenate and CoA biosynthesis(ko00770);;Metabolic pathways(ko01100);;Biosynthesis of secondary metabolites(ko01110)	--	--	--	--	HMDB0003426	496-65-1	Organic compounds	Organic acids and derivatives	Carboxylic acids and derivatives	Amino acids, peptides, and analogues
pos_1518	6'-Oxolividamine	450.998	369.38	389.208	376.458	354.223	380.469	-0.122461	0.312753	1.17852	unchanged	-2.83139	C12H23N3O6	305.157	11.176	C21256	Neomycin, kanamycin and gentamicin biosynthesis(ko00524);;Biosynthesis of secondary metabolites(ko01110)	--	--	--	--	--	--	--	--	--	--
pos_1558	Neopikromycin	514.666	345.477	389.731	368.471	410.277	419.098	-0.0613403	0.770168	0.334935	unchanged	38.5397	C28H47NO8	543.384	11.1974	C20739	Biosynthesis of 12-, 14- and 16-membered macrolides(ko00522);;Biosynthesis of secondary metabolites(ko01110)	--	--	--	--	--	--	--	--	--	--
pos_1586	Mithramycin DK	324.43	407.445	310.132	244.618	276.655	407.518	-0.165939	0.559836	0.662585	unchanged	0.394299	C52H74O24	1105.45	11.2117	C18711	Biosynthesis of type II polyketide products(ko01057);;Metabolic pathways(ko01100);;Biosynthesis of secondary metabolites(ko01110)	--	--	--	--	--	--	--	--	--	--
pos_1628	N-Isopropyl-p-toluamide	2705.42	2466.44	2531.27	2220.16	2233.83	2489.25	-0.149837	0.0910125	1.62697	unchanged	1.09659	C11H15NO	178.123	11.2188	--	--	--	--	--	--	--	--	--	--	--	--
pos_1631	Megastigmatrienone	126.345	41.8083	243.343	49.8187	116.756	266.411	0.0734419	0.938138	0.121655	unchanged	0.15964	C13H18O	419.235	11.2188	--	--	--	--	--	--	HMDB0059906	--	Organic compounds	Organic oxygen compounds	Organooxygen compounds	Carbonyl compounds
pos_1646	Prostaglandin A2	1535.11	1333.38	808.044	2667.27	1886.62	895.901	0.567855	0.374003	0.997488	unchanged	-41.8565	C20H30O4	707.364	11.2188	C05953	Arachidonic acid metabolism(ko00590);;Metabolic pathways(ko01100)	LMFA03010035	Fatty Acyls [FA]	Eicosanoids [FA03]	Prostaglandins [FA0301]	HMDB0002752	13345-50-1	Organic compounds	Lipids and lipid-like molecules	Fatty Acyls	Eicosanoids
pos_174	PS(P-16:0/22:2(13Z,16Z))	2650.46	2738.89	3308.75	2742.51	3006.17	3098.58	0.0245304	0.844203	0.263651	unchanged	-3.33731	C44H82NO9P	800.577	0.56925	--	--	LMGP03030026	Glycerophospholipids [GP]	Glycerophosphoserines [GP03]	1-(1Z-alkenyl),2-acylglycerophosphoserines [GP0303]	--	--	--	--	--	--
pos_1771	Hydrogen carbonate	100.369	101.619	98.8462	76.0037	86.2047	94.7699	-0.227322	0.111506	1.73302	unchanged	8.98632	CHO3-	160.949	11.2403	C00288	Purine metabolism(ko00230);;Carbon fixation pathways in prokaryotes(ko00720);;Nitrogen metabolism(ko00910);;Metabolic pathways(ko01100);;ABC transporters(ko02010);;Meiosis - yeast(ko04113)	--	--	--	--	HMDB0000595	71-52-3	Organic compounds	Organic acids and derivatives	Organic carbonic acids and derivatives	Organic carbonic acids
pos_1909	Phosphoglycolic acid	235.667	226.333	209.334	181.988	199.739	221.206	-0.155033	0.181205	1.38326	unchanged	4.18818	C2H5O6P	120.969	11.2907	C00988	Glyoxylate and dicarboxylate metabolism(ko00630);;Metabolic pathways(ko01100);;Biosynthesis of secondary metabolites(ko01110);;Carbon metabolism(ko01200)	--	--	--	--	HMDB0000816	13147-57-4	Organic compounds	Organic acids and derivatives	Organic phosphoric acids and derivatives	Phosphate esters
pos_1910	5-Chloro-2-hydroxy-p-benzoquinone	13960.3	13082	13630.3	11585.8	12964.5	13931.3	-0.0798883	0.400628	0.946714	unchanged	9.45512	C6H3ClO3	122.965	11.2907	C21105	Chlorocyclohexane and chlorobenzene degradation(ko00361);;Metabolic pathways(ko01100);;Microbial metabolism in diverse environments(ko01120)	--	--	--	--	--	--	--	--	--	--
pos_2006	4-Phospho-D-erythronate	2657.92	2389.4	2344.81	2120.5	2203.95	2368.94	-0.143252	0.134691	1.50173	unchanged	0.739084	C4H9O8P	180.99	11.3561	C03393	Vitamin B6 metabolism(ko00750);;Metabolic pathways(ko01100);;Biosynthesis of cofactors(ko01240)	--	--	--	--	--	--	--	--	--	--
pos_2007	5-Fluoromuconolactone	837.731	845.443	712.705	663.078	690.098	742.34	-0.19325	0.130816	1.56659	unchanged	-1.78606	C6H5FO4	198.98	11.3561	C16477	Fluorobenzoate degradation(ko00364);;Microbial metabolism in diverse environments(ko01120)	--	--	--	--	--	--	--	--	--	--
pos_2033	Phosphoenolpyruvic acid	124.209	109.063	122.828	104.256	109.181	120.892	-0.091019	0.352742	0.994526	unchanged	6.38143	C3H5O6P	167.983	11.5283	C00074	Glycolysis / Gluconeogenesis(ko00010);;Citrate cycle (TCA cycle)(ko00020);;Phenylalanine, tyrosine and tryptophan biosynthesis(ko00400);;Phosphonate and phosphinate metabolism(ko00440);;Pyruvate metabolism(ko00620);;Methane metabolism(ko00680);;Carbon fixation in photosynthetic organisms(ko00710);;Carbon fixation pathways in prokaryotes(ko00720);;Biosynthesis of various alkaloids(ko00996);;Biosyn…	--	--	--	--	HMDB0000263	138-08-9	Organic compounds	Organic acids and derivatives	Organic phosphoric acids and derivatives	Phosphate esters
pos_2052	L-Rhamnono-1,4-lactone	90.1998	79.2325	89.376	72.3735	82.0835	88.1655	-0.0931708	0.407846	0.888386	unchanged	-49.4772	C6H10O5	201.008	11.8925	C02991	Fructose and mannose metabolism(ko00051);;Metabolic pathways(ko01100);;Microbial metabolism in diverse environments(ko01120)	--	--	--	--	--	--	--	--	--	--
pos_2068	5-Sulfosalicylate	107.151	92.6719	126.974	112.511	104.054	115.979	0.0251511	0.869654	0.203086	unchanged	2.41309	C7H6O6S	200.986	2.14587	C16199	Naphthalene degradation(ko00626)	--	--	--	--	HMDB0011725	--	Organic compounds	Benzenoids	Benzene and substituted derivatives	Benzenesulfonic acids and derivatives
pos_2069	N3-fumaramoyl-L-2,3-diaminopropanoate	119.857	95.5975	137.169	114.838	120.199	151.252	0.131553	0.535262	0.728155	unchanged	3.17312	C7H9N2O5-	240.015	2.14587	--	--	--	--	--	--	--	--	--	--	--	--
pos_2072	2-C-methyl-D-erythritol-2,4-cyclodiphosphate	81.5628	105.912	96.5395	96.2829	78.2425	109.399	-0.000458687	0.998041	0.0207639	unchanged	-30.296	C5H10O9P2-2	298.961	2.14587	--	--	--	--	--	--	HMDB0304060	--	Organic compounds	Organic oxygen compounds	Organic oxoanionic compounds	Organic pyrophosphates
pos_2073	Xanthylic acid	519.551	543.004	448.75	421.341	384.995	403.695	-0.320751	0.0572186	1.89583	unchanged	9.02165	C10H13N4O9P	347.042	2.14587	C00655	Purine metabolism(ko00230);;Metabolic pathways(ko01100);;Biosynthesis of secondary metabolites(ko01110);;Nucleotide metabolism(ko01232)	--	--	--	--	HMDB0001554	523-98-8	Organic compounds	Nucleosides, nucleotides, and analogues	Purine nucleotides	Purine ribonucleotides
pos_2086	3-Hydroxynitrazepam	502.338	4.14e-07	4.18283	4.14e-07	4.14e-07	4.14e-07	-28.602	0.417862	0.98938	unchanged	0.664893	C15H11N3O4	298.082	2.24597	--	--	--	--	--	--	--	--	--	--	--	--
pos_2088	Asp Asp Asp	7912.4	338.069	348.71	323.776	371.589	299.232	-3.11202	0.420846	0.983155	unchanged	-3.30663	C12H17N3O10	346.087	2.24597	--	--	--	--	--	--	--	--	--	--	--	--
pos_2089	Riboflavin	3032.89	4.14e-07	4.14e-07	4.14e-07	4.14e-07	4.14e-07	-31.184	0.42265	0.979674	unchanged	35.3203	C17H20N4O6	394.185	2.25312	C00255	Riboflavin metabolism(ko00740);;Metabolic pathways(ko01100);;Biosynthesis of secondary metabolites(ko01110);;Biosynthesis of cofactors(ko01240);;ABC transporters(ko02010)	--	--	--	--	HMDB0000244	83-88-5	Organic compounds	Organoheterocyclic compounds	Pteridines and derivatives	Alloxazines and isoalloxazines
pos_2126	L-Ascorbate 6-phosphate	480.978	626.303	546.956	488.191	424.636	548.475	-0.178911	0.310001	1.11879	unchanged	41.4491	C6H9O9P	550.981	2.28935	C16186	Ascorbate and aldarate metabolism(ko00053);;Metabolic pathways(ko01100);;Microbial metabolism in diverse environments(ko01120);;Phosphotransferase system (PTS)(ko02060)	--	--	--	--	--	--	--	--	--	--
pos_2127	dTDP-4-oxo-2-deoxy-alpha-D-pentos-2-ene	324.251	372.267	340.706	334.74	287.231	367.119	-0.0685535	0.59251	0.642093	unchanged	-45.5685	C15H20N2O14P2	552.979	2.28935	C21352	Polyketide sugar unit biosynthesis(ko00523);;Biosynthesis of secondary metabolites(ko01110)	--	--	--	--	--	--	--	--	--	--
pos_2131	GDP-valienol	497.638	594.267	539.427	448.951	469.795	561.338	-0.140372	0.322407	1.07229	unchanged	23.1763	C17H25N5O15P2	624.085	2.28935	C21368	Acarbose and validamycin biosynthesis(ko00525);;Metabolic pathways(ko01100);;Biosynthesis of secondary metabolites(ko01110)	--	--	--	--	--	--	--	--	--	--
pos_2151	Indole	13864.4	14311.3	14610.6	12552.1	12561.7	14606	-0.107288	0.270056	1.26165	unchanged	10.5873	C8H7N	117.058	2.29667	C00463	Tryptophan metabolism(ko00380);;Phenylalanine, tyrosine and tryptophan biosynthesis(ko00400);;Biosynthesis of various plant secondary metabolites(ko00999);;Metabolic pathways(ko01100);;Biosynthesis of secondary metabolites(ko01110)	--	--	--	--	HMDB0000738	120-72-9	Organic compounds	Organoheterocyclic compounds	Indoles and derivatives	Indoles
pos_2159	L-Fucono-1,5-lactone	44.9828	58.6802	91.8394	66.8464	54.6173	89.0951	0.107036	0.786097	0.321384	unchanged	-45.9191	C6H10O5	127.032	2.30398	C18028	Fructose and mannose metabolism(ko00051);;Metabolic pathways(ko01100);;Microbial metabolism in diverse environments(ko01120)	--	--	--	--	--	--	--	--	--	--
pos_2160	4-Hydroxyindole	127187	127345	129454	114199	120836	133362	-0.0597932	0.453137	0.885336	unchanged	3.24035	C8H7NO	156.04	2.29667	C02040	--	--	--	--	--	--	--	--	--	--	--
pos_2175	IDP	317.637	324.541	382.965	301.025	313.383	384.792	-0.0369799	0.808722	0.259198	unchanged	19.3726	C10H14N4O11P2	451.011	2.29667	C00104	Purine metabolism(ko00230);;Metabolic pathways(ko01100);;Nucleotide metabolism(ko01232)	--	--	--	--	HMDB0003335	1986-04-04	Organic compounds	Nucleosides, nucleotides, and analogues	Purine nucleotides	Purine ribonucleotides
pos_2176	3-Amino-4,7-dihydroxy-8-chlorocoumarin	74.1179	101.346	77.5781	70.919	71.9597	77.3636	-0.200283	0.328827	1.16518	unchanged	0.273362	C9H6ClNO4	476.986	2.29667	C12469	Novobiocin biosynthesis(ko00401);;Biosynthesis of secondary metabolites(ko01110)	--	--	--	--	--	--	--	--	--	--
pos_2178	UDP-L-Ara4O	204.575	178.007	225.552	196.796	178.464	206.162	-0.064802	0.613564	0.587998	unchanged	-8.76391	C14H20N2O16P2	499.01	2.29667	C16155	Amino sugar and nucleotide sugar metabolism(ko00520);;Metabolic pathways(ko01100);;Biosynthesis of nucleotide sugars(ko01250)	--	--	--	--	--	--	--	--	--	--
pos_2191	2-Methylphenol	5059.19	5412.37	5435.78	4711.52	4668.54	5415.54	-0.104524	0.266412	1.22989	unchanged	12.0939	C7H8O	91.0555	2.29667	--	--	--	--	--	--	HMDB0002055	95-48-7	Organic compounds	Benzenoids	Phenols	Cresols
pos_2196	ε-Caprolactam	115841	121018	120351	107379	115227	121913	-0.0521916	0.426739	0.900444	unchanged	6.06045	C6H11NO	227.176	2.31855	C06593	Caprolactam degradation(ko00930);;Metabolic pathways(ko01100);;Microbial metabolism in diverse environments(ko01120)	--	--	--	--	HMDB0062769	105-60-2	Organic compounds	Organoheterocyclic compounds	Lactams	Caprolactams
pos_2197	2-Imino-4-methylpiperidine	64.0012	83.4934	92.3796	77.1935	78.5747	78.8849	-0.0317481	0.854862	0.220975	unchanged	5.94025	C6H12N2	113.108	2.31855	--	--	--	--	--	--	--	--	--	--	--	--
pos_2207	erythro-4-hydroxy-L-glutamic acid	318.909	279.849	402.301	320.313	353.288	351.858	0.0347438	0.846412	0.262798	unchanged	-10.1467	C5H9NO5	327.1	2.34028	--	--	--	--	--	--	HMDB0002273	2485-33-8	Organic compounds	Organic acids and derivatives	Carboxylic acids and derivatives	Amino acids, peptides, and analogues
pos_2210	5-epi-Valiolol 7-phosphate	102.684	108.311	440.596	68.5424	60.4067	86.8397	-1.59435	0.322967	1.18528	unchanged	-14.8786	C7H15O9P	275.049	2.3969	C21204	Acarbose and validamycin biosynthesis(ko00525);;Metabolic pathways(ko01100);;Biosynthesis of secondary metabolites(ko01110)	--	--	--	--	--	--	--	--	--	--
pos_2228	Glycolaldehyde	279.099	452.874	368.838	334.904	302.703	381.48	-0.111289	0.657452	0.536676	unchanged	8.6052	C2H4O2	98.9848	2.46845	C00266	Pentose and glucuronate interconversions(ko00040);;Glyoxylate and dicarboxylate metabolism(ko00630);;Vitamin B6 metabolism(ko00750);;Folate biosynthesis(ko00790);;Metabolic pathways(ko01100);;Microbial metabolism in diverse environments(ko01120)	--	--	--	--	HMDB0003344	141-46-8	Organic compounds	Organic oxygen compounds	Organooxygen compounds	Carbonyl compounds
pos_2235	2-Hydroxy-8-methylchromene-2-carboxylate	136.979	140.566	120.459	115.111	103.205	114.182	-0.259442	0.0504283	1.84347	unchanged	12.3936	C11H10O4	430.155	2.51863	C14085	Naphthalene degradation(ko00626);;Microbial metabolism in diverse environments(ko01120);;Degradation of aromatic compounds(ko01220)	--	--	--	--	--	--	--	--	--	--
pos_2243	Thiobenzamide S,S-dioxide	87.8236	81.8433	109.767	84.681	100.395	113.524	0.0957057	0.619795	0.604931	unchanged	-3.87485	C7H7NO2S	170.026	2.53307	C16285	Aminobenzoate degradation(ko00627);;Microbial metabolism in diverse environments(ko01120)	--	--	--	--	--	--	--	--	--	--
pos_2247	(R)-Pantoate	497.851	540.707	493.625	444.12	477.579	505.065	-0.102841	0.205629	1.3087	unchanged	3.8756	C6H12O4	190.108	2.52585	C00522	Pantothenate and CoA biosynthesis(ko00770);;Metabolic pathways(ko01100);;Biosynthesis of secondary metabolites(ko01110);;Biosynthesis of cofactors(ko01240)	--	--	--	--	HMDB0303992	--	Organic compounds	Lipids and lipid-like molecules	Fatty Acyls	Fatty acids and conjugates
pos_2250	Tauropine	1174.87	1254.88	1253.59	1099.96	1161.39	1225.97	-0.0788968	0.226454	1.26606	unchanged	4.12584	C5H11NO5S	198.044	2.52585	C01616	--	--	--	--	--	--	--	--	--	--	--
pos_2254	L-Glutamic acid 5-phosphate	353.519	525.782	475.765	436.428	357.807	492.235	-0.0749438	0.741406	0.399047	unchanged	21.5427	C5H10NO7P	265.988	2.52585	--	--	--	--	--	--	HMDB0001228	13254-53-0	Organic compounds	Organic acids and derivatives	Carboxylic acids and derivatives	Amino acids, peptides, and analogues
pos_2255	4-(3-Methylbut-2-enyl)-L-tryptophan	15589.5	16032.8	15232	13685.3	14337.6	15119	-0.119093	0.0763014	1.72605	unchanged	32.7604	C16H20N2O2	311.128	2.52585	C04290	Indole alkaloid biosynthesis(ko00901);;Metabolic pathways(ko01100);;Biosynthesis of secondary metabolites(ko01110)	--	--	--	--	--	--	--	--	--	--
pos_2257	16alpha-Hydroxyestrone	5381.16	4840.7	5698.53	4870.92	4933.34	5446.92	-0.0619544	0.514879	0.721626	unchanged	-32.9026	C18H22O3	325.105	2.52585	C05300	Metabolic pathways(ko01100)	LMST02010041	Sterol Lipids [ST]	Steroids [ST02]	C18 steroids (estrogens) and derivatives [ST0201]	HMDB0000313	966-06-3	Organic compounds	Lipids and lipid-like molecules	Steroids and steroid derivatives	Estrane steroids
pos_2258	Amlexanox	555.115	365.26	608.34	383.619	574.183	665.286	0.0864218	0.791178	0.350173	unchanged	7.88803	C16H14N2O4	299.105	2.52585	--	--	--	--	--	--	HMDB0015160	68302-57-8	Organic compounds	Organoheterocyclic compounds	Benzopyrans	1-benzopyrans
pos_2259	4,5-Dihydroorotic acid	10914.6	11778.1	10838.2	9651.27	10154.8	10798.2	-0.131759	0.0957914	1.60412	unchanged	-2.60113	C5H6N2O4	317.072	2.52585	--	--	--	--	--	--	HMDB0000528	155-54-4	Organic compounds	Organic acids and derivatives	Carboxylic acids and derivatives	Amino acids, peptides, and analogues
pos_2260	Hydroxytyrosol 1-O-glucoside	123.948	114.023	138.742	137.145	110.376	155.77	0.0983574	0.595268	0.612761	unchanged	-7.31391	C14H20O8	317.121	2.53307	--	--	--	--	--	--	HMDB0041024	76873-99-9	Organic compounds	Organic oxygen compounds	Organooxygen compounds	Carbohydrates and carbohydrate conjugates
pos_2263	trans-β-D-Glucosyl-2-hydroxycinnamate	69405.6	59570.3	76648.2	62545.4	66216.3	72305	-0.0323354	0.80643	0.261199	unchanged	-17.0016	C15H18O8	327.101	2.52585	C05158	Biosynthesis of various plant secondary metabolites(ko00999);;Biosynthesis of secondary metabolites(ko01110)	--	--	--	--	HMDB0033581	618-67-7	Organic compounds	Organic oxygen compounds	Organooxygen compounds	Carbohydrates and carbohydrate conjugates
pos_2267	Phosphoribosylformylglycineamidine	589.368	544.25	609.14	481.992	528.285	584.286	-0.128211	0.24487	1.22796	unchanged	-16.9333	C8H16N3O8P	331.096	2.52585	--	--	--	--	--	--	HMDB0000999	37721-04-3	Organic compounds	Organic oxygen compounds	Organooxygen compounds	Carbohydrates and carbohydrate conjugates
pos_2271	Scopolin	201.899	208.054	201.695	189.1	147.945	205.204	-0.173749	0.307058	1.2476	unchanged	-21.6298	C16H18O9	377.077	2.52585	C01527	Biosynthesis of various plant secondary metabolites(ko00999);;Biosynthesis of secondary metabolites(ko01110)	--	--	--	--	HMDB0303366	--	Organic compounds	Phenylpropanoids and polyketides	Coumarins and derivatives	Coumarin glycosides
pos_2273	UDP-2,3-bis(3-hydroxytetradecanoyl)glucosamine	871.316	4.14e-07	4.14e-07	4.14e-07	4.14e-07	4.14e-07	-29.3846	0.42265	0.979674	unchanged	-20.3036	C20H19F3N2O8S	522.105	2.53307	C04652	Lipopolysaccharide biosynthesis(ko00540);;Metabolic pathways(ko01100)	--	--	--	--	--	--	--	--	--	--
pos_2277	3-Ethylfuran	117784	122985	114163	102539	108187	117716	-0.111904	0.176963	1.41791	unchanged	11.8505	C6H8O	114.092	2.52585	--	--	--	--	--	--	HMDB0040588	67363-95-5	Organic compounds	Organoheterocyclic compounds	Heteroaromatic compounds	--
pos_2278	Syringic acid	485.774	4.14e-07	4.14e-07	4.14e-07	4.14e-07	4.14e-07	-28.5417	0.42265	0.979674	unchanged	1.12909	C9H10O5	163.039	2.5403	C10833	Aminobenzoate degradation(ko00627);;Microbial metabolism in diverse environments(ko01120)	--	--	--	--	HMDB0002085	530-57-4	Organic compounds	Benzenoids	Benzene and substituted derivatives	Benzoic acids and derivatives
pos_2279	N1-Acetylspermine	580.012	575.51	585.962	543.904	534.213	535.258	-0.110235	0.000584122	2.15682	down	-44.5492	C12H28N4O	227.212	2.5403	C02567	--	--	--	--	--	HMDB0001186	25593-72-0	Organic compounds	Organic acids and derivatives	Carboxylic acids and derivatives	Carboxylic acid derivatives
pos_2282	6-Phosphonoglucono-D-lactone	243.514	197.13	326.69	219.776	206.773	285.995	-0.106876	0.709771	0.420391	unchanged	-27.1116	C6H11O9P	259.014	2.55472	--	--	--	--	--	--	HMDB0001127	2641-81-8	Organic compounds	Organic oxygen compounds	Organooxygen compounds	Carbohydrates and carbohydrate conjugates
pos_2295	Tetradecanoylcarnitine	1138.85	1157.44	1179.76	1231.85	1215.58	999.231	-0.0122545	0.908577	0.158365	unchanged	-3.94566	C21H41NO4	371.301	2.56193	--	--	LMFA07070107	Fatty Acyls [FA]	Fatty esters [FA07]	Fatty acyl carnitines [FA0707]	HMDB0005066	25597-07-3	Organic compounds	Lipids and lipid-like molecules	Fatty Acyls	Fatty acid esters
pos_2308	Ampicillin	3107.07	2324.41	3827.28	2862.11	3010.54	3466.63	0.012493	0.958489	0.0856659	unchanged	-2.79715	C16H19N3O4S	372.098	2.5981	C06574	--	--	--	--	--	HMDB0014559	69-53-4	Organic compounds	Organoheterocyclic compounds	Lactams	Beta lactams
pos_2317	gamma-glutamyl-ethylamide	1033.37	1152.23	1167.02	1019.05	1012.35	1079.98	-0.107736	0.189694	1.41556	unchanged	2.67088	C7H14N2O3	139.087	2.60538	--	--	--	--	--	--	--	--	--	--	--	--
pos_2320	hexamethylene bisacetamide	218.613	191.83	236.904	251.92	218.492	223.108	0.0993965	0.41262	0.896144	unchanged	0.724787	C10H20N2O2	201.16	2.61265	--	--	--	--	--	--	HMDB0041901	3073-59-4	Organic compounds	Organic acids and derivatives	Carboximidic acids and derivatives	Carboximidic acids
pos_2343	D-penicillamine	75.2554	67.4554	112.582	83.5729	73.2621	113.673	0.0835144	0.797408	0.30911	unchanged	-14.7451	C5H11NO2S	299.105	2.60538	--	--	--	--	--	--	HMDB0014997	52-67-5	Organic compounds	Organic acids and derivatives	Carboxylic acids and derivatives	Amino acids, peptides, and analogues
pos_2344	N-acetyl-D-proline	254.682	236.513	295.181	246.969	246.922	293.274	0.00144722	0.99151	0.0321575	unchanged	-18.0017	C7H11NO3	315.149	2.60538	--	--	--	--	--	--	--	--	--	--	--	--
pos_2345	Fertaric acid	955.57	1033.96	1220.1	975.549	988.624	1147.25	-0.0448291	0.751916	0.352278	unchanged	-3.11609	C14H14O9	344.097	2.60538	--	--	--	--	--	--	HMDB0029199	--	Organic compounds	Phenylpropanoids and polyketides	Cinnamic acids and derivatives	Hydroxycinnamic acids and derivatives
pos_2346	6-diazo-5-oxo-L-norleucine	448.483	430.07	487.673	418.063	404.584	454.932	-0.0967832	0.263724	1.18851	unchanged	23.812	C6H9N3O3	343.144	2.60538	C22429	--	--	--	--	--	HMDB0247054	--	Organic compounds	Organic acids and derivatives	Carboxylic acids and derivatives	Amino acids, peptides, and analogues
pos_2348	Ile Ile Asn	6012	4946.86	4855.77	4579.13	4685.97	4911.23	-0.157776	0.276407	1.26506	unchanged	10.673	C16H30N4O5	359.233	2.60538	--	--	--	--	--	--	--	--	--	--	--	--
pos_2356	Cytochalasin B	2460.14	1730.35	2128.36	1829.4	1994.36	2008.43	-0.115625	0.526634	0.742477	unchanged	35.7	C29H37NO5	521.318	2.60538	C19954	--	LMPK11000002	Polyketides [PK]	Cytochalasins [PK11]	--	HMDB0250718	--	Organic compounds	Alkaloids and derivatives	Cytochalasans	Cytochalasins
pos_2357	di-trans,poly-cis-pentaprenyl diphosphate	778.512	671.825	741.535	662.234	739.162	701.628	-0.0596972	0.487533	0.754796	unchanged	-2.92662	C25H44O7P2	541.244	2.60538	C17435	--	--	--	--	--	--	--	--	--	--	--
pos_2360	5-Oxoavermectin ''1b'' aglycone	1375.34	1014.87	1537.61	1178.54	1265.62	1367.73	-0.0432231	0.83157	0.231746	unchanged	-49.2877	C33H44O8	551.272	2.60538	C11962	Biosynthesis of 12-, 14- and 16-membered macrolides(ko00522);;Metabolic pathways(ko01100);;Biosynthesis of secondary metabolites(ko01110)	--	--	--	--	--	--	--	--	--	--
pos_2361	5-Methyltetrahydropteroyltri-L-glutamic acid	1074.36	1468.03	1195.49	1196.32	1024.09	1166.82	-0.14211	0.432788	0.936614	unchanged	10.5585	C25H36N8O12	605.238	2.60538	--	--	--	--	--	--	HMDB0012177	133321-34-3	Organic compounds	Organoheterocyclic compounds	Pteridines and derivatives	Pterins and derivatives
pos_2362	cyclohexylammonium	9841.27	11132.3	11014.3	9790.6	10013	10624.1	-0.0721369	0.352919	1.03262	unchanged	12.4098	C6H13N	100.113	2.60538	--	--	--	--	--	--	HMDB0062716	--	Organic compounds	Organic nitrogen compounds	Organonitrogen compounds	Cyclohexylamines
pos_2364	Dihydrosterigmatocystin	214.209	166.802	292.715	208.08	181.124	240.368	-0.0977901	0.74181	0.384307	unchanged	3.34938	C18H14O6	670.194	2.61992	C20445	Aflatoxin biosynthesis(ko00254);;Metabolic pathways(ko01100);;Biosynthesis of secondary metabolites(ko01110)	--	--	--	--	HMDB0030590	6795-16-0	Organic compounds	Phenylpropanoids and polyketides	Sterigmatocystins	--
pos_2368	Dihydrothymine	24.6913	23.496	9.54007	23.1835	27.2951	29.4087	0.468711	0.264985	1.27646	unchanged	-15.693	C5H8N2O2	146.09	2.63442	C00906	--	--	--	--	--	HMDB0000079	19140-80-8	Organic compounds	Organoheterocyclic compounds	Diazines	Pyrimidines and pyrimidine derivatives
pos_2376	3-(1-Pyrrolidinyl)-2-butanone	240.58	267.104	312.039	298.632	257.516	276.784	0.0230628	0.865536	0.181252	unchanged	2.87783	C8H15NO	159.149	2.65602	--	--	--	--	--	--	HMDB0039840	97073-15-9	Organic compounds	Organoheterocyclic compounds	Pyrrolidines	N-alkylpyrrolidines
pos_2386	2-Amino-3-oxo-4-phosphonooxybutyrate	621.001	574.583	665.177	602.437	574.005	660.405	-0.0186608	0.837714	0.230037	unchanged	23.6688	C4H8NO7P	214.016	2.67038	C07335	Vitamin B6 metabolism(ko00750);;Metabolic pathways(ko01100);;Biosynthesis of cofactors(ko01240)	--	--	--	--	--	--	--	--	--	--
pos_2389	p-CHLOROPHENYLALANINE	431.41	383.871	391.377	360.602	362.839	411.165	-0.0888246	0.339549	1.03323	unchanged	-0.349577	C9H10ClNO2	200.047	2.67755	--	--	--	--	--	--	HMDB0033261	101365-03-1	Organic compounds	Phenylpropanoids and polyketides	2-arylbenzofuran flavonoids	--
pos_2407	Pfaffic acid	180.328	196.392	150.363	156.852	119.548	161.017	-0.26902	0.188256	1.38848	unchanged	13.7253	C29H44O3	441.342	2.83445	C08965	--	LMPR0106250001	Prenol Lipids [PR]	Isoprenoids [PR01]	C30 isoprenoids (triterpenes) [PR0106]	--	--	--	--	--	--
pos_2409	(1R,6R)-6-Hydroxy-2-succinylcyclohexa-2,4-diene-1-carboxylate	1260.61	1131.45	1118.85	1001.8	969.668	1081.11	-0.201813	0.0581553	1.76829	unchanged	13.6124	C11H12O6	241.074	2.88458	C05817	Ubiquinone and other terpenoid-quinone biosynthesis(ko00130);;Metabolic pathways(ko01100);;Biosynthesis of secondary metabolites(ko01110);;Biosynthesis of cofactors(ko01240)	--	--	--	--	HMDB0303951	--	Organic compounds	Organic acids and derivatives	Keto acids and derivatives	Gamma-keto acids and derivatives
pos_2410	5-Phosphooxy-L-lysine	348.131	308.099	309.601	262.246	252.758	303.774	-0.238299	0.0763411	1.68224	unchanged	-12.4157	C6H15N2O6P	243.071	2.88458	C03366	Lysine degradation(ko00310);;Metabolic pathways(ko01100)	--	--	--	--	--	--	--	--	--	--
pos_2418	cis-Abienol	7651.71	7796.07	7568.92	6862.6	6930.28	7368.91	-0.121219	0.0442903	1.91102	down	-3.63951	C20H34O	313.249	2.92763	C20481	Diterpenoid biosynthesis(ko00904);;Biosynthesis of secondary metabolites(ko01110)	--	--	--	--	--	--	--	--	--	--
pos_2419	N-ethylsuccinimide	99.6382	118.572	133.642	120.08	112.716	122.153	0.0126434	0.927735	0.106811	unchanged	4.16822	C6H9NO2	110.061	2.94203	--	--	--	--	--	--	--	--	--	--	--	--
pos_2433	hexanoic acid	607.054	670.948	625.486	607.869	652.965	594.22	-0.0371834	0.568295	0.64101	unchanged	-1.74969	C6H12O2	255.156	2.94203	C01585	--	LMFA01010006	Fatty Acyls [FA]	Fatty Acids and Conjugates [FA01]	Straight chain fatty acids [FA0101]	HMDB0000535	142-62-1	Organic compounds	Lipids and lipid-like molecules	Fatty Acyls	Fatty acids and conjugates
pos_2438	Heptadecanoic acid	408.486	481.973	478.205	442.334	467.953	438.354	-0.0212619	0.813844	0.274573	unchanged	-5.70265	C17H34O2	309.217	2.94203	--	--	LMFA01010017	Fatty Acyls [FA]	Fatty Acids and Conjugates [FA01]	Straight chain fatty acids [FA0101]	HMDB0002259	506-12-7	Organic compounds	Lipids and lipid-like molecules	Fatty Acyls	Fatty acids and conjugates
pos_2446	Butyrylcarnitine	191.147	195.408	224.37	230.264	205.795	200.115	0.0584253	0.579168	0.610323	unchanged	-1.18563	C11H21NO4	273.181	2.96365	--	--	LMFA07070054	Fatty Acyls [FA]	Fatty esters [FA07]	Fatty acyl carnitines [FA0707]	HMDB0002013	25576-40-3	Organic compounds	Lipids and lipid-like molecules	Fatty Acyls	Fatty acid esters
pos_2457	Xanthoxic acid	247.294	208.453	285.927	257.427	259.178	269.301	0.0835731	0.579112	0.695172	unchanged	24.1558	C15H22O4	284.192	3.0139	C13454	Carotenoid biosynthesis(ko00906)	--	--	--	--	--	--	--	--	--	--
pos_2466	Phenylethylamine	28.8263	38.1771	38.4255	39.2325	41.6861	51.6268	0.330216	0.14319	1.49541	unchanged	9.6773	C8H11N	260.214	3.02112	C05332	Phenylalanine metabolism(ko00360);;Metabolic pathways(ko01100)	--	--	--	--	HMDB0012275	64-04-0	Organic compounds	Benzenoids	Benzene and substituted derivatives	Phenethylamines
pos_2469	Nonanoylcarnitine	4375.39	4061.98	4694.13	4397.24	4764	4634.45	0.0711866	0.367448	1.05111	unchanged	27.4829	C16H31NO4	266.22	3.02112	--	--	LMFA07070082	Fatty Acyls [FA]	Fatty esters [FA07]	Fatty acyl carnitines [FA0707]	HMDB0013288	--	Organic compounds	Lipids and lipid-like molecules	Fatty Acyls	Fatty acid esters
pos_247	N-tetracosanoylsphinganine	2498.56	4774.19	4052.69	3830.71	3575.13	4529.85	0.0757142	0.800348	0.297844	unchanged	8.61915	C42H85NO3	634.655	0.576483	--	--	--	--	--	--	--	--	--	--	--	--
pos_2486	Gamma-glutamyl-L-putrescine	29.2147	22.7129	15.7196	13.228	6.88407	20.0134	-0.75351	0.166831	1.42442	unchanged	-45.961	C9H19N3O3	182.119	3.03553	--	--	--	--	--	--	HMDB0012230	--	Organic compounds	Organic acids and derivatives	Carboxylic acids and derivatives	Amino acids, peptides, and analogues
pos_2495	Misoprostol (free acid)	19.9077	28.6452	18.0002	22.4241	18.592	18.1702	-0.169243	0.544068	0.748316	unchanged	-23.0415	C21H36O5	351.245	3.03553	--	--	--	--	--	--	--	--	--	--	--	--
pos_2496	Pregnanediol	572.812	597.514	521.844	463.943	467.315	522.185	-0.2194	0.0542515	1.76861	unchanged	-8.29601	C21H36O2	359.232	3.03553	C05484	Metabolic pathways(ko01100)	LMST02030202	Sterol Lipids [ST]	Steroids [ST02]	C21 steroids (gluco/mineralocorticoids, progestogins) and derivatives [ST0203]	HMDB0004025	80-92-2	Organic compounds	Lipids and lipid-like molecules	Steroids and steroid derivatives	Pregnane steroids
pos_2501	OA-6129 A	1204.68	1182.56	1651.42	1241.38	1357.09	1517.14	0.0272332	0.891089	0.188989	unchanged	-2.36207	C20H31N3O7S	440.184	3.03553	C20813	Carbapenem biosynthesis(ko00332);;Biosynthesis of secondary metabolites(ko01110)	--	--	--	--	--	--	--	--	--	--
pos_2505	vitispirane	171.722	284.996	313.3	270.069	343.692	304.941	0.254706	0.381497	1.02378	unchanged	17.1057	C13H20O	385.317	3.04915	--	--	--	--	--	--	HMDB0036818	65416-59-3	Organic compounds	Organoheterocyclic compounds	Tetrahydrofurans	--
pos_2514	Cyclopentyl methanol	253.119	277.649	262.566	293.963	286.542	235.406	0.0404824	0.73218	0.38823	unchanged	3.40019	C6H12O	142.123	3.07797	--	--	--	--	--	--	--	--	--	--	--	--
pos_2516	8-Amino-7-oxononanoic acid	4.75764	18.298	7.96475	16.434	18.0546	8.27409	0.463134	0.487725	0.775917	unchanged	44.4397	C9H17NO3	229.163	3.07797	C01092	Biotin metabolism(ko00780);;Metabolic pathways(ko01100);;Biosynthesis of cofactors(ko01240)	LMFA01060168	Fatty Acyls [FA]	Fatty Acids and Conjugates [FA01]	Oxo fatty acids [FA0106]	HMDB0240687	682799-71-9	Organic compounds	Lipids and lipid-like molecules	Fatty Acyls	Fatty acids and conjugates
pos_2517	Methyl linolenate	44.6332	42.8228	34.1339	28.0616	25.8262	25.6783	-0.611798	0.0431647	1.99102	down	16.7604	C19H32O2	257.231	3.07797	--	--	--	--	--	--	HMDB0254600	--	Organic compounds	Lipids and lipid-like molecules	Fatty Acyls	Lineolic acids and derivatives
pos_2518	Androstenedione	1184.83	1739.19	1265.6	1239.6	1251.1	1141.88	-0.205821	0.395735	1.03479	unchanged	-14.9628	C19H26O2	309.178	3.07797	C00280	Steroid degradation(ko00984);;Metabolic pathways(ko01100);;Microbial metabolism in diverse environments(ko01120)	LMST02020007	Sterol Lipids [ST]	Steroids [ST02]	C19 steroids (androgens) and derivatives [ST0202]	HMDB0000053	1963-05-08	Organic compounds	Lipids and lipid-like molecules	Steroids and steroid derivatives	Androstane steroids
pos_2519	N-Acetyl-leucyl-leucine	19615.7	21150.2	19304.5	20011.7	19941.4	18217.6	-0.0463603	0.482259	0.812054	unchanged	1.91798	C14H26N2O4	287.197	3.07797	C11333	--	--	--	--	--	--	--	--	--	--	--
pos_252	N-(24-hydroxytetracosanoyl)sphinganine	629.444	1131.43	910.075	880.107	812.534	1058.06	0.0424466	0.880717	0.17206	unchanged	-4.71884	C42H85NO4	706.608	0.583717	--	--	--	--	--	--	--	--	--	--	--	--
pos_2522	3-mercaptohexyl acetate	41.128	24.6729	53.4829	27.1174	52.7225	45.687	0.0735988	0.863057	0.246935	unchanged	13.3138	C8H16O2S	353.186	3.07797	--	--	LMFA05000540	Fatty Acyls [FA]	Fatty alcohols [FA05]	--	--	--	--	--	--	--
pos_2535	Docosanedioate	375.457	385.627	384.744	385.693	388.208	370.466	-0.0018411	0.944033	0.0917642	unchanged	-7.47379	C22H42O4	412.339	3.12822	C19625	Cutin, suberine and wax biosynthesis(ko00073)	--	--	--	--	HMDB0304342	--	Organic compounds	Lipids and lipid-like molecules	Fatty Acyls	Fatty acids and conjugates
pos_2551	N-Hexanoyl-L-homoserine lactone	157.251	143.399	132.973	122.482	115.394	128.42	-0.243432	0.0655726	1.79508	unchanged	6.04544	C10H17NO3	182.119	3.2001	C21197	Quorum sensing(ko02024)	--	--	--	--	--	--	--	--	--	--
pos_2553	(2S)-2-{[1-(R)-Carboxyethyl]amino}pentanoate	231.421	257.97	246.607	228.384	233.489	261.31	-0.02534	0.75657	0.348392	unchanged	3.07797	C8H15NO4	190.108	3.2001	C06326	--	--	--	--	--	--	--	--	--	--	--
pos_2568	Nateglinide	3663.31	3783.16	3665.1	3223.66	3320.79	3503.77	-0.145122	0.0323734	1.9412	down	-1.72222	C19H27NO3	359.232	3.2001	C12508	--	--	--	--	--	HMDB0014869	105816-04-4	Organic compounds	Organic acids and derivatives	Carboxylic acids and derivatives	Amino acids, peptides, and analogues
pos_2573	3'-Demethylstaurosporine	180.916	211.773	229.214	196.095	184.416	210.669	-0.0730919	0.567493	0.669308	unchanged	-0.947103	C27H24N4O3	435.181	3.2001	C07349	Staurosporine biosynthesis(ko00404);;Metabolic pathways(ko01100);;Biosynthesis of secondary metabolites(ko01110)	--	--	--	--	--	--	--	--	--	--
pos_2581	Lipid X	189.707	295.761	198.503	158.525	195.708	189.079	-0.332152	0.300263	1.19688	unchanged	-45.7764	C34H66NO12P	753.434	3.2001	C04824	Lipopolysaccharide biosynthesis(ko00540);;Metabolic pathways(ko01100)	LMSL01020001	Saccharolipids [SL]	Acylaminosugars [SL01]	Diacylaminosugars [SL0102]	--	--	--	--	--	--
pos_2589	dicyclohexylcarbodiimide	262.671	421.445	268.633	260.648	219.857	239.266	-0.404558	0.271208	1.31198	unchanged	18.7971	C13H22N2	451.328	3.22907	--	--	--	--	--	--	HMDB0251215	--	Organic compounds	Organic nitrogen compounds	Organonitrogen compounds	Carbodiimides
pos_2599	5-Ethyl-4-methyloxazole	28.7193	25.5257	13.6899	23.4557	39.2262	38.6291	0.576566	0.1829	1.40381	unchanged	-13.4763	C6H9NO	223.141	3.25787	--	--	--	--	--	--	HMDB0037863	29584-92-7	Organic compounds	Organoheterocyclic compounds	Azoles	Oxazoles
pos_2607	Androstendione	308.203	314.792	347.022	345.622	340.853	309.262	0.0377541	0.631896	0.542847	unchanged	-14.4704	C19H26O2	269.186	3.26508	--	--	--	--	--	--	HMDB0000053	1963-05-08	Organic compounds	Lipids and lipid-like molecules	Steroids and steroid derivatives	Androstane steroids
pos_2610	Glycerol 1-myristate	713.642	731.142	791.459	727.14	705.302	736.041	-0.0443905	0.446793	0.895732	unchanged	-6.86549	C17H34O4	285.24	3.26508	--	--	--	--	--	--	HMDB0304951	--	Organic compounds	Lipids and lipid-like molecules	Glycerolipids	Monoradylglycerols
pos_2611	Dodecenoylcarnitine	34275.5	33435.7	34540.1	33896.1	34048.9	32968.5	-0.0189982	0.400226	0.930418	unchanged	11.2588	C19H35NO4	306.247	3.26508	--	--	--	--	--	--	HMDB0251567	--	Organic compounds	Lipids and lipid-like molecules	Fatty Acyls	Fatty acids and conjugates
pos_2623	Adonixanthin	187.382	211.635	140.436	123.534	117.696	159.22	-0.429878	0.146647	1.50973	unchanged	-16.3628	C40H54O3	547.384	3.2795	C15968	Carotenoid biosynthesis(ko00906);;Biosynthesis of secondary metabolites(ko01110)	LMPR01070016	Prenol Lipids [PR]	Isoprenoids [PR01]	C40 isoprenoids (tetraterpenes) [PR0107]	--	--	--	--	--	--
pos_2626	LysoPC(18:1(11Z))	31.0043	55.9622	85.0196	63.953	66.7596	65.4855	0.190018	0.656763	0.556803	unchanged	-15.6296	C26H52NO7P	504.337	3.2867	--	--	--	--	--	--	HMDB0010385	--	Organic compounds	Lipids and lipid-like molecules	Glycerophospholipids	Glycerophosphocholines
pos_2629	9,10-DHOME	33.0265	27.6445	25.9231	28.5726	32.6423	25.3265	-0.000877961	0.995624	0.0038214	unchanged	2.54944	C18H34O4	356.28	3.3155	C14828	Linoleic acid metabolism(ko00591)	--	--	--	--	HMDB0004704	125356-86-7	Organic compounds	Lipids and lipid-like molecules	Fatty Acyls	Fatty acids and conjugates
pos_263	PC(16:0/20:4(8Z,11Z,14Z,17Z))	722.188	1453.98	1080.12	1036.41	853.436	1230.69	-0.0614331	0.861198	0.221089	unchanged	-0.416088	C44H80NO8P	804.551	0.576483	--	--	LMGP01012136	Glycerophospholipids [GP]	Glycerophosphocholines [GP01]	Diacylglycerophosphocholines [GP0101]	HMDB0007983	--	Organic compounds	Lipids and lipid-like molecules	Glycerophospholipids	Glycerophosphocholines
pos_2642	4-Ethyl-2,5-dimethyloxazole	185.473	185.849	187.194	184.42	187.637	171.685	-0.0386741	0.41858	0.989259	unchanged	-0.51976	C7H11NO	268.202	3.3443	--	--	--	--	--	--	HMDB0037866	30408-61-8	Organic compounds	Organoheterocyclic compounds	Azoles	Oxazoles
pos_2646	E-Linalool oxide	30195.3	27570.6	33177.6	31658.6	34800	32286.2	0.118736	0.254523	1.27507	unchanged	16.2157	C10H18O2	341.274	3.3443	--	--	--	--	--	--	--	--	--	--	--	--
pos_2672	Capsaicin	60.5582	37.7301	69.7353	58.5898	72.6407	44.2024	0.0622559	0.853975	0.233026	unchanged	10.1935	C18H27NO3	270.188	3.35152	C06866	Biosynthesis of various alkaloids(ko00996);;Metabolic pathways(ko01100);;Biosynthesis of secondary metabolites(ko01110)	LMFA08020085	Fatty Acyls [FA]	Fatty amides [FA08]	N-acyl amines [FA0802]	HMDB0002227	404-86-4	Organic compounds	Benzenoids	Phenols	Methoxyphenols
pos_2675	(2-trans,6-trans)-Farnesol	93.5971	94.162	101.617	101.43	101.729	91.5328	0.026262	0.698183	0.445463	unchanged	17.9479	C15H26O	467.394	3.35152	--	--	--	--	--	--	--	--	--	--	--	--
pos_2690	Phosphoric acid	66.3014	90.7074	87.7933	76.4046	70.4345	92.403	-0.033145	0.863694	0.202311	unchanged	6.28607	H3O4P	98.9848	3.36593	C00009	Oxidative phosphorylation(ko00190);;Photosynthesis(ko00195);;ABC transporters(ko02010);;Two-component system(ko02020);;Quorum sensing(ko02024);;Cell cycle - yeast(ko04111)	--	--	--	--	HMDB0001429	14265-44-2	Inorganic compounds	Homogeneous non-metal compounds	Non-metal oxoanionic compounds	Non-metal phosphates
pos_2696	Lovastatin acid	52.3133	79.4116	46.4899	43.293	42.3275	44.9094	-0.449236	0.257226	1.36236	unchanged	-10.5161	C24H38O6	422.262	3.40118	C21130	Biosynthesis of various other secondary metabolites(ko00997);;Metabolic pathways(ko01100);;Biosynthesis of secondary metabolites(ko01110)	--	--	--	--	HMDB0254177	--	Organic compounds	Organic acids and derivatives	Hydroxy acids and derivatives	Medium-chain hydroxy acids and derivatives
pos_2697	2-octaprenyl-6-methoxy-1,4-benzoquinone	392.825	408.149	345.718	343.96	352.312	335.348	-0.152565	0.171417	1.54909	unchanged	2.32124	C47H70O3	724.568	3.40118	C05813	--	--	--	--	--	--	--	--	--	--	--
pos_2705	Zingerone	2038.42	1878.37	1910.03	1912.77	1834.46	1798.74	-0.0712679	0.199088	1.37552	unchanged	1.53002	C11H14O3	427.152	3.4084	C17497	--	--	--	--	--	HMDB0032590	122-48-5	Organic compounds	Benzenoids	Phenols	Methoxyphenols
pos_2708	2-Undecylpyrrole	13.6745	21.9667	15.11	16.3571	14.7454	18.405	-0.0357938	0.891589	0.17832	unchanged	-0.738644	C15H27N	481.392	3.4084	C21574	Prodigiosin biosynthesis(ko00333);;Metabolic pathways(ko01100);;Biosynthesis of secondary metabolites(ko01110)	--	--	--	--	--	--	--	--	--	--
pos_2709	2-Hexyl-4,5-dimethyloxazole	470.989	520.067	491.045	499.008	509.035	486.656	0.0122108	0.807014	0.286833	unchanged	0.370714	C11H19NO	182.154	3.42287	--	--	--	--	--	--	HMDB0037895	--	Organic compounds	Organoheterocyclic compounds	Azoles	Oxazoles
pos_2715	3-Dehydro-6-deoxoteasterone	4204.67	4005.09	4452.36	4135.23	4241.14	4329.09	0.00492854	0.925466	0.140852	unchanged	-9.80689	C28H48O3	432.356	3.42287	C15800	Metabolic pathways(ko01100);;Biosynthesis of secondary metabolites(ko01110)	LMST01030125	Sterol Lipids [ST]	Sterols [ST01]	Ergosterols and C24-methyl derivatives [ST0103]	HMDB0304120	--	Organic compounds	Lipids and lipid-like molecules	Steroids and steroid derivatives	Bile acids, alcohols and derivatives
pos_2721	3,4-DMMA	671.391	779.333	689.476	712.582	719.791	694.852	-0.00877287	0.90998	0.150338	unchanged	-0.00719795	C12H19NO2	210.149	3.43012	--	--	--	--	--	--	--	--	--	--	--	--
pos_2727	Costunolide	67.9126	58.6268	87.6989	60.8213	67.1836	83.9305	-0.0155923	0.947858	0.0487579	unchanged	0.803315	C15H20O2	255.136	3.43012	C09382	Sesquiterpenoid and triterpenoid biosynthesis(ko00909);;Biosynthesis of secondary metabolites(ko01110)	--	--	--	--	HMDB0036688	553-21-9	Organic compounds	Lipids and lipid-like molecules	Prenol lipids	Terpene lactones
pos_2738	N-(6-Aminohexanoyl)-6-aminohexanoate	97.1812	120.452	143.225	117.783	114.785	128.848	0.00222746	0.990402	0.020774	unchanged	0.335666	C12H24N2O3	209.165	3.43738	C01255	Caprolactam degradation(ko00930);;Microbial metabolism in diverse environments(ko01120)	--	--	--	--	--	--	--	--	--	--
pos_2751	Isoleucyl-Histidine	539.174	404.012	538.144	475.331	529.194	520.481	0.041921	0.784251	0.360096	unchanged	3.31175	C12H20N4O3	251.151	3.43738	--	--	--	--	--	--	HMDB0028909	--	Organic compounds	Organic acids and derivatives	Carboxylic acids and derivatives	Amino acids, peptides, and analogues
pos_2768	leukotriene A4	1132.89	1394.36	1447.11	1434.66	1406.78	1338.88	0.0728913	0.558534	0.697297	unchanged	1.79332	C20H30O3	360.254	3.43738	C00909	Arachidonic acid metabolism(ko00590);;Metabolic pathways(ko01100)	LMFA03020023	Fatty Acyls [FA]	Eicosanoids [FA03]	Leukotrienes [FA0302]	HMDB0001337	72059-45-1	Organic compounds	Lipids and lipid-like molecules	Fatty Acyls	Fatty acids and conjugates
pos_2776	Neurosporaxanthin	315.688	371.482	370.639	307.512	312.786	363.539	-0.104588	0.3915	0.939077	unchanged	-35.8741	C35H46O2	537.295	3.43738	C08607	Carotenoid biosynthesis(ko00906);;Metabolic pathways(ko01100);;Biosynthesis of secondary metabolites(ko01110)	LMPR01070206	Prenol Lipids [PR]	Isoprenoids [PR01]	C40 isoprenoids (tetraterpenes) [PR0107]	--	--	--	--	--	--
pos_2780	Hydroxychlorobactene glucoside	324.856	325.244	460.818	407.47	428.283	388.595	0.140261	0.494572	0.836796	unchanged	8.41538	C46H64O6	751.439	3.43738	C15914	Carotenoid biosynthesis(ko00906);;Biosynthesis of secondary metabolites(ko01110)	--	--	--	--	--	--	--	--	--	--
pos_2792	Carboxyspermidine	485.23	491.962	548.717	457.057	491.272	526.379	-0.0492392	0.580117	0.599222	unchanged	-0.0849411	C8H19N3O2	379.303	3.47363	C18172	Arginine and proline metabolism(ko00330);;Metabolic pathways(ko01100)	--	--	--	--	--	--	--	--	--	--
pos_2806	Acetate	60.3484	91.483	76.9686	74.1357	63.0456	84.0904	-0.048268	0.83002	0.266637	unchanged	10.9691	C2H4O2	98.9849	3.48085	C00033	Glycolysis / Gluconeogenesis(ko00010);;Taurine and hypotaurine metabolism(ko00430);;Phosphonate and phosphinate metabolism(ko00440);;Pyruvate metabolism(ko00620);;Glyoxylate and dicarboxylate metabolism(ko00630);;C5-Branched dibasic acid metabolism(ko00660);;Methane metabolism(ko00680);;Carbon fixation pathways in prokaryotes(ko00720);;Sulfur metabolism(ko00920);;Metabolic pathways(ko01100);;Bios…	LMFA01010002	Fatty Acyls [FA]	Fatty Acids and Conjugates [FA01]	Straight chain fatty acids [FA0101]	HMDB0000042	64-19-7	Organic compounds	Organic acids and derivatives	Carboxylic acids and derivatives	Carboxylic acids
pos_2815	2-Hydroxy-3-chloropenta-2,4-dienoate	97.2807	73.6214	109.751	74.8735	76.1562	104.831	-0.133431	0.59739	0.583731	unchanged	2.6449	C5H5ClO3	186.956	3.50965	C11353	Dioxin degradation(ko00621);;Degradation of aromatic compounds(ko01220)	--	--	--	--	--	--	--	--	--	--
pos_2818	Tropine	86.8435	95.5367	131.014	119.501	102.829	117.611	0.117306	0.59095	0.634646	unchanged	0.171885	C8H15NO	159.149	3.52403	C00729	Metabolic pathways(ko01100);;Biosynthesis of secondary metabolites(ko01110)	--	--	--	--	HMDB0259297	--	Organic compounds	Alkaloids and derivatives	Tropane alkaloids	--
pos_2820	Hexahomomethionine	127.915	145.351	129.311	102.928	134.116	123.366	-0.159623	0.273363	1.17108	unchanged	-16.2257	C11H23NO2S	198.127	3.51683	C17233	2-Oxocarboxylic acid metabolism(ko01210)	--	--	--	--	--	--	--	--	--	--
pos_2827	Oleandomycin	935.29	4.14e-07	4.14e-07	4.14e-07	4.14e-07	4.14e-07	-29.4868	0.42265	0.979674	unchanged	-2.60375	C35H61NO12	652.404	3.52403	C01946	Biosynthesis of 12-, 14- and 16-membered macrolides(ko00522);;Type I polyketide structures(ko01052);;Metabolic pathways(ko01100);;Biosynthesis of secondary metabolites(ko01110);;ABC transporters(ko02010)	LMPK04000007	Polyketides [PK]	Macrolides and lactone polyketides [PK04]	--	HMDB0255932	--	Organic compounds	Organic oxygen compounds	Organooxygen compounds	Carbohydrates and carbohydrate conjugates
pos_2828	Oleandomycin triacetate	1494.33	4.14e-07	4.14e-07	4.14e-07	4.14e-07	4.14e-07	-30.1628	0.42265	0.979674	unchanged	-2.43771	C41H67NO15	814.456	3.52403	--	--	--	--	--	--	HMDB0015448	2751-09-09	Organic compounds	Organic oxygen compounds	Organooxygen compounds	Carbohydrates and carbohydrate conjugates
pos_2829	18-Oxooleate	45.9232	56.9774	65.0842	96.866	54.4336	52.9353	0.281899	0.499117	0.756948	unchanged	33.6628	C18H32O3	314.279	3.5385	C19617	Cutin, suberine and wax biosynthesis(ko00073)	--	--	--	--	--	--	--	--	--	--
pos_2830	Terpinen-4-ol	116.008	120.601	119.924	107.333	109.514	113.511	-0.110005	0.0212967	1.92972	down	1.45549	C10H18O	196.17	3.55302	C17073	--	--	--	--	--	HMDB0035833	562-74-3	Organic compounds	Lipids and lipid-like molecules	Prenol lipids	Monoterpenoids
pos_2833	isopropyl beta-D-galactopyranoside	543.323	4.14e-07	4.14e-07	4.14e-07	4.14e-07	811.23	0.578302	0.799227	0.311783	unchanged	-2.61116	C9H18O6	261.073	3.55302	--	--	--	--	--	--	--	--	--	--	--	--
pos_2835	Norspermidine	1385.71	1397.65	1406.78	1266.65	1298.2	1386.71	-0.0845767	0.153894	1.59917	unchanged	4.64976	C6H17N3	301.249	3.54577	C03375	Arginine and proline metabolism(ko00330);;Metabolic pathways(ko01100)	--	--	--	--	HMDB0011634	56-18-8	Organic compounds	Organic nitrogen compounds	Organonitrogen compounds	Amines
pos_2841	17-Hydroxylinolenic acid	672.375	707.634	649.767	591.971	705.569	625.102	-0.0782305	0.41469	0.908023	unchanged	36.7142	C18H30O3	312.264	3.54577	C16346	alpha-Linolenic acid metabolism(ko00592)	--	--	--	--	HMDB0011108	--	Organic compounds	Lipids and lipid-like molecules	Fatty Acyls	Lineolic acids and derivatives
pos_2846	(17E)-1α,25-dihydroxy-26,27-dimethyl-17,20,22,22,23,23-hexadehydro-24a-homovitamin D3 / (17E)-1α,25-dihydroxy-26,27-dimethyl-17,20,22,22,23,23-hexadehydro-24a-homocholecalciferol	278168	260032	206042	203552	242314	206082	-0.191013	0.30147	1.13928	unchanged	16.8201	C30H44O3	453.344	3.54577	--	--	--	--	--	--	--	--	--	--	--	--
pos_2859	11,12-DHET	180.658	188.594	206.633	184.151	193.765	204.038	0.0151255	0.844065	0.258866	unchanged	6.87236	C20H34O4	339.275	3.56027	C14774	Arachidonic acid metabolism(ko00590);;Metabolic pathways(ko01100)	--	--	--	--	HMDB0002314	192461-95-3	Organic compounds	Lipids and lipid-like molecules	Fatty Acyls	Eicosanoids
pos_2889	Narbomycin	23.6248	29.5709	7.99777	34.5507	24.3708	16.666	0.30477	0.59378	0.577738	unchanged	-15.1433	C28H47NO7	474.314	3.57482	C11998	Biosynthesis of 12-, 14- and 16-membered macrolides(ko00522);;Metabolic pathways(ko01100);;Biosynthesis of secondary metabolites(ko01110)	--	--	--	--	--	--	--	--	--	--
pos_2891	Terpendole J	113.519	104.424	123.421	88.8388	114.102	112.36	-0.114584	0.432862	0.841139	unchanged	-3.24725	C32H43NO5	522.32	3.57482	C20545	Indole diterpene alkaloid biosynthesis(ko00403);;Biosynthesis of secondary metabolites(ko01110)	--	--	--	--	--	--	--	--	--	--
pos_2892	PI(16:0/0:0)	2107.54	2086.73	2174.29	1890.67	2062.1	2183.15	-0.0536879	0.461794	0.837657	unchanged	23.0538	C25H49O12P	537.296	3.57482	--	--	LMGP06050002	Glycerophospholipids [GP]	Glycerophosphoinositols [GP06]	Monoacylglycerophosphoinositols [GP0605]	HMDB0061695	1425501-12-7	Organic compounds	Lipids and lipid-like molecules	Glycerophospholipids	Glycerophosphoinositols
pos_2896	R.g.-Keto I	4671.84	4331.71	5114.67	5314.21	5709.62	5109.75	0.192509	0.0833298	1.68418	unchanged	24.6991	C41H58O2	624.492	3.57482	C16277	Carotenoid biosynthesis(ko00906)	--	--	--	--	--	--	--	--	--	--
pos_2906	Antibiotic JI-20A	191.4	188.852	184.335	150.86	185.097	164.046	-0.175261	0.158648	1.56286	unchanged	2.61796	C19H39N5O9	523.31	3.58215	C17704	Neomycin, kanamycin and gentamicin biosynthesis(ko00524);;Biosynthesis of secondary metabolites(ko01110)	--	--	--	--	--	--	--	--	--	--
pos_2917	Sotolon	663.233	806.222	767.936	725.778	683.339	749.523	-0.0516943	0.617594	0.604377	unchanged	6.02748	C6H8O3	111.045	3.60392	--	--	--	--	--	--	HMDB0031306	28664-35-9	Organic compounds	Organoheterocyclic compounds	Dihydrofurans	Furanones
pos_2922	Isoguvacine	1875.47	2268.88	2141.6	2000.06	1907.25	2061.31	-0.0747327	0.466182	0.871134	unchanged	6.53329	C6H9NO2	110.061	3.60392	C13694	--	--	--	--	--	HMDB0253644	--	Organic compounds	Organoheterocyclic compounds	Pyridines and derivatives	Hydropyridines
pos_2937	5-Aminopentanal	263.395	308.663	328.158	287.825	270.423	327.947	-0.0226475	0.864409	0.198003	unchanged	12.5002	C5H11NO	225.16	3.60392	C12455	Lysine degradation(ko00310);;Metabolic pathways(ko01100);;Biosynthesis of secondary metabolites(ko01110);;Microbial metabolism in diverse environments(ko01120)	--	--	--	--	HMDB0012815	--	Organic compounds	Organic oxygen compounds	Organooxygen compounds	Carbonyl compounds
pos_2939	Myristoleic acid	1961.71	2245.95	2170.22	1987.23	1980.84	2184.26	-0.051945	0.526948	0.717257	unchanged	-3.92114	C14H26O2	226.192	3.60392	C08322	--	LMFA01030051	Fatty Acyls [FA]	Fatty Acids and Conjugates [FA01]	Unsaturated fatty acids [FA0103]	HMDB0002000	544-64-9	Organic compounds	Lipids and lipid-like molecules	Fatty Acyls	Fatty acids and conjugates
pos_2946	(2R,3R)-3-Methylornithinyl-N6-lysine	103.767	127.232	127.357	112.601	110.634	128.753	-0.0258688	0.838719	0.23408	unchanged	15.0027	C12H26N4O3	292.238	3.60392	C20278	Lysine biosynthesis(ko00300);;Metabolic pathways(ko01100);;Microbial metabolism in diverse environments(ko01120)	--	--	--	--	--	--	--	--	--	--
pos_2978	L-Valine	134.533	193.827	180.994	151.036	146.558	176.188	-0.104443	0.599294	0.617905	unchanged	7.59638	C5H11NO2	82.066	3.60392	C00183	Valine, leucine and isoleucine degradation(ko00280);;Valine, leucine and isoleucine biosynthesis(ko00290);;Penicillin and cephalosporin biosynthesis(ko00311);;Cyanoamino acid metabolism(ko00460);;Pantothenate and CoA biosynthesis(ko00770);;Aminoacyl-tRNA biosynthesis(ko00970);;Metabolic pathways(ko01100);;Biosynthesis of secondary metabolites(ko01110);;2-Oxocarboxylic acid metabolism(ko01210);;Bi…	--	--	--	--	HMDB0000883	72-18-4	Organic compounds	Organic acids and derivatives	Carboxylic acids and derivatives	Amino acids, peptides, and analogues
pos_2982	10-Deoxymethymycin	2197.27	2423.35	2329.39	2182.07	2129.75	2267.44	-0.0790876	0.197694	1.38217	unchanged	-0.441723	C25H43NO6	924.652	3.60392	C11994	Biosynthesis of 12-, 14- and 16-membered macrolides(ko00522);;Metabolic pathways(ko01100);;Biosynthesis of secondary metabolites(ko01110)	LMPK04000035	Polyketides [PK]	Macrolides and lactone polyketides [PK04]	--	--	--	--	--	--	--
pos_3000	Leukotriene F4	258.233	220.052	415.712	285.232	268.158	406.527	0.10264	0.78275	0.33736	unchanged	-12.5179	C28H44N2O8S	551.271	3.61842	C06462	Arachidonic acid metabolism(ko00590);;Metabolic pathways(ko01100)	LMFA03020076	Fatty Acyls [FA]	Eicosanoids [FA03]	Leukotrienes [FA0302]	HMDB0006465	--	Organic compounds	Lipids and lipid-like molecules	Fatty Acyls	Eicosanoids
pos_3006	Bisphenol A	6284.12	6656.53	6563.12	6013.88	6058.4	6491.47	-0.0712657	0.178998	1.39125	unchanged	-0.795933	C15H16O2	246.149	3.63302	C13624	Bisphenol degradation(ko00363);;Metabolic pathways(ko01100);;Microbial metabolism in diverse environments(ko01120)	--	--	--	--	HMDB0032133	1980-05-07	Organic compounds	Benzenoids	Benzene and substituted derivatives	Diphenylmethanes
pos_3015	L-Leucine	1319.66	1370.45	1499.7	1494.2	1549.27	1538.22	0.128996	0.124737	1.67945	unchanged	0.125968	C6H13NO2	280.223	3.63302	C00123	Valine, leucine and isoleucine degradation(ko00280);;Valine, leucine and isoleucine biosynthesis(ko00290);;Aminoacyl-tRNA biosynthesis(ko00970);;Metabolic pathways(ko01100);;Biosynthesis of secondary metabolites(ko01110);;2-Oxocarboxylic acid metabolism(ko01210);;Biosynthesis of amino acids(ko01230);;ABC transporters(ko02010);;Shigellosis(ko05131)	--	--	--	--	HMDB0000687	61-90-5	Organic compounds	Organic acids and derivatives	Carboxylic acids and derivatives	Amino acids, peptides, and analogues
pos_3021	ergosterol	17166.1	15577.3	18023.2	17547	18419.5	17659.5	0.0790525	0.315295	1.18168	unchanged	4.67082	C28H44O	419.33	3.63302	C01694	Steroid biosynthesis(ko00100);;Metabolic pathways(ko01100);;Biosynthesis of secondary metabolites(ko01110)	LMST01030093	Sterol Lipids [ST]	Sterols [ST01]	Ergosterols and C24-methyl derivatives [ST0103]	HMDB0000878	57-87-4	Organic compounds	Lipids and lipid-like molecules	Steroids and steroid derivatives	Ergostane steroids
pos_3030	4'-Apo-beta,psi-caroten-4'-al	854.512	835.907	1048.9	938.342	853.493	1046.92	0.0514407	0.726708	0.40884	unchanged	0.182161	C35H46O	521.318	3.62567	C19892	Carotenoid biosynthesis(ko00906);;Metabolic pathways(ko01100);;Biosynthesis of secondary metabolites(ko01110)	LMPR01070596	Prenol Lipids [PR]	Isoprenoids [PR01]	C40 isoprenoids (tetraterpenes) [PR0107]	--	--	--	--	--	--
pos_3035	PS(16:0/0:0)	71.276	72.728	115.116	68.0989	81.797	89.0066	-0.117196	0.698384	0.435898	unchanged	15.2138	C22H44NO9P	995.573	3.62567	--	--	LMGP03050002	Glycerophospholipids [GP]	Glycerophosphoserines [GP03]	Monoacylglycerophosphoserines [GP0305]	--	--	--	--	--	--
pos_3036	menaquinone-1	19.5751	9.31454	29.7646	22.3217	12.3392	28.9035	0.115981	0.840804	0.233529	unchanged	-1.87525	C16H18O2	281.093	3.64038	--	--	--	--	--	--	--	--	--	--	--	--
pos_3043	1-Methyladenosine	65.9722	52.1791	97.1006	61.6331	75.357	44.5131	-0.246031	0.526014	0.712678	unchanged	-16.5664	C11H15N5O4	304.097	3.64038	C02494	--	--	--	--	--	HMDB0003331	15763-06-1	Organic compounds	Nucleosides, nucleotides, and analogues	Purine nucleosides	--
pos_3050	Glu Ile Tyr Ile	2434.47	2873.5	3013.06	2815.88	2599.57	2874.54	-0.00539134	0.960825	0.0697304	unchanged	6.38508	C26H40N4O8	537.295	3.64038	--	--	--	--	--	--	--	--	--	--	--	--
pos_3070	4-Hydroxycoumarin	626.864	4.14e-07	4.14e-07	4.14e-07	4.14e-07	4.14e-07	-28.9095	0.42265	0.979674	unchanged	1.12191	C9H6O3	163.039	3.68395	C20414	--	--	--	--	--	HMDB0003654	20649-40-5	Organic compounds	Phenylpropanoids and polyketides	Cinnamyl alcohols	--
pos_3098	1-Octen-3-ol	40.4707	30.769	14.0496	24.1538	21.5895	12.4986	-0.550306	0.370945	1.04443	unchanged	-2.26362	C8H16O	295.203	3.70572	C14272	--	LMFA05000090	Fatty Acyls [FA]	Fatty alcohols [FA05]	--	HMDB0031299	--	Organic compounds	Lipids and lipid-like molecules	Fatty Acyls	Fatty alcohols
pos_3118	9-deoxy-9-methylene-16,16-dimethyl -PGE2	197.814	201.287	215.289	192.81	197.571	190.007	-0.0821388	0.156166	1.52514	unchanged	-3.7348	C23H38O4	396.309	3.72658	--	--	LMFA03010059	Fatty Acyls [FA]	Eicosanoids [FA03]	Prostaglandins [FA0301]	--	--	--	--	--	--
pos_3120	4,4-Dimethylcholesta-8,14,24-trienol	91.8675	87.3217	87.4661	93.3565	91.4957	73.0124	-0.0483629	0.699384	0.489042	unchanged	3.84875	C29H46O	433.346	3.73382	--	--	--	--	--	--	HMDB0001023	64284-64-6	Organic compounds	Lipids and lipid-like molecules	Steroids and steroid derivatives	Cholestane steroids
pos_3123	Dodecanoic acid	9.81593	16.4868	7.12262	16.9612	14.3066	15.5568	0.486325	0.24578	1.32142	unchanged	43.3626	C12H24O2	200.186	3.7411	C02679	Fatty acid biosynthesis(ko00061);;Prodigiosin biosynthesis(ko00333);;Metabolic pathways(ko01100);;Biosynthesis of secondary metabolites(ko01110)	LMFA01010012	Fatty Acyls [FA]	Fatty Acids and Conjugates [FA01]	Straight chain fatty acids [FA0101]	HMDB0000638	143-07-7	Organic compounds	Lipids and lipid-like molecules	Fatty Acyls	Fatty acids and conjugates
pos_3124	11H-14,15-EETA	85.1939	92.8484	81.8863	76.6732	84.9601	70.8636	-0.160904	0.158507	1.44193	unchanged	-3.56066	C20H32O4	336.228	3.7411	C14813	Arachidonic acid metabolism(ko00590);;Metabolic pathways(ko01100)	--	--	--	--	HMDB0004693	219535-29-2	Organic compounds	Lipids and lipid-like molecules	Fatty Acyls	Fatty acids and conjugates
pos_3127	2-Butyl-5-methyl-4-propyloxazole	187.414	210.537	196.595	209.737	208.852	173.57	-0.00580506	0.957088	0.0827058	unchanged	0.108458	C11H19NO	182.154	3.74837	--	--	--	--	--	--	HMDB0037894	94794-09-9	Organic compounds	Organoheterocyclic compounds	Azoles	Oxazoles
pos_3129	Jasmine lactone	441.392	484.363	438.964	471.484	458.831	428.758	-0.00597945	0.927657	0.13502	unchanged	-0.50128	C10H16O2	210.149	3.74837	--	--	--	--	--	--	--	--	--	--	--	--
pos_3143	Dihydroechinofuran	216.369	255.677	207.85	204.663	197.251	193.54	-0.191324	0.191618	1.51391	unchanged	-1.95609	C16H18O3	276.159	3.74837	C18134	Ubiquinone and other terpenoid-quinone biosynthesis(ko00130)	--	--	--	--	--	--	--	--	--	--
pos_3153	Linoleic acid	990.666	1052.7	1020.54	1083.64	1109.31	1009.96	0.064016	0.267401	1.21241	unchanged	10.0053	C18H32O2	303.232	3.74837	C01595	Linoleic acid metabolism(ko00591);;Biosynthesis of unsaturated fatty acids(ko01040);;Metabolic pathways(ko01100)	LMFA01030120	Fatty Acyls [FA]	Fatty Acids and Conjugates [FA01]	Unsaturated fatty acids [FA0103]	HMDB0000673	60-33-3	Organic compounds	Lipids and lipid-like molecules	Fatty Acyls	Lineolic acids and derivatives
pos_3163	2,3-Dinor-8-iso prostaglandin F2alpha	757.909	607.304	751.093	729.419	739.918	709.773	0.0421909	0.713357	0.463589	unchanged	-10.1331	C18H30O5	327.208	3.74837	C14794	Arachidonic acid metabolism(ko00590)	--	--	--	--	--	--	--	--	--	--
pos_3178	Ile Ile Ile Leu	349.564	397.393	404.2	401.661	370.077	386.949	0.00940575	0.905436	0.117325	unchanged	-0.907756	C24H46N4O5	471.354	3.74837	--	--	--	--	--	--	--	--	--	--	--	--
pos_3189	Carvone	76.9166	88.3712	67.9329	70.8676	76.0451	73.5927	-0.0808816	0.551877	0.721147	unchanged	27.9214	C10H14O	318.251	3.75567	C11383	Limonene and pinene degradation(ko00903);;Biosynthesis of secondary metabolites(ko01110)	--	--	--	--	HMDB0035824	22327-39-5	Organic compounds	Lipids and lipid-like molecules	Prenol lipids	Monoterpenoids
pos_3193	Decanoic acid	10.2766	9.88501	9.7993	13.4291	15.2537	10.9355	0.403085	0.12181	1.7329	unchanged	34.6761	C10H20O2	345.312	3.75567	C01571	Fatty acid biosynthesis(ko00061);;Metabolic pathways(ko01100)	LMFA01010010	Fatty Acyls [FA]	Fatty Acids and Conjugates [FA01]	Straight chain fatty acids [FA0101]	HMDB0000511	334-48-5	Organic compounds	Lipids and lipid-like molecules	Fatty Acyls	Fatty acids and conjugates
pos_3200	Deoxycholic acid	35.3372	28.6226	33.0711	49.9197	44.136	35.4484	0.416481	0.107065	1.64841	unchanged	-9.39816	C24H40O4	375.286	3.75567	C04483	Secondary bile acid biosynthesis(ko00121)	LMST04010040	Sterol Lipids [ST]	Bile acids and derivatives [ST04]	C24 bile acids, alcohols, and derivatives [ST0401]	HMDB0000626	83-44-3	Organic compounds	Lipids and lipid-like molecules	Steroids and steroid derivatives	Bile acids, alcohols and derivatives
pos_3231	delta-Tocotrienol	1245.42	1287.97	1273.2	1147.81	1128.46	1211.09	-0.126365	0.03282	1.94381	down	-11.2362	C27H40O2	414.332	3.78477	C14156	Ubiquinone and other terpenoid-quinone biosynthesis(ko00130);;Metabolic pathways(ko01100);;Biosynthesis of secondary metabolites(ko01110)	LMPR02020056	Prenol Lipids [PR]	Quinones and hydroquinones [PR02]	Vitamin E [PR0202]	HMDB0030008	25612-59-3	Organic compounds	Lipids and lipid-like molecules	Prenol lipids	Quinone and hydroquinone lipids
pos_3232	alpha-Tocopherol	410.01	404.401	375.877	417.515	399.681	414.153	0.0489292	0.333432	1.06977	unchanged	24.0997	C29H50O2	469.355	3.78477	C02477	Ubiquinone and other terpenoid-quinone biosynthesis(ko00130);;Metabolic pathways(ko01100);;Biosynthesis of secondary metabolites(ko01110);;Biosynthesis of cofactors(ko01240)	LMPR02020001	Prenol Lipids [PR]	Quinones and hydroquinones [PR02]	Vitamin E [PR0202]	HMDB0001893	1959-02-09	Organic compounds	Lipids and lipid-like molecules	Prenol lipids	Quinone and hydroquinone lipids
pos_3237	Erythronolide B	8.00619	8.78825	14.3147	6.66459	5.51038	5.41812	-0.822332	0.146495	1.63223	unchanged	20.1121	C21H38O7	402.269	3.79205	C06635	Biosynthesis of 12-, 14- and 16-membered macrolides(ko00522);;Metabolic pathways(ko01100);;Biosynthesis of secondary metabolites(ko01110)	--	--	--	--	--	--	--	--	--	--
pos_3238	3beta-hydroxy-4beta-methyl-5alpha-cholest-7-ene-4alpha-carbaldehyde	109.876	133.559	129.273	120.576	121.912	116.269	-0.0550423	0.592112	0.656113	unchanged	10.1392	C29H48O2	411.366	3.79205	C11509	--	LMST01010204	Sterol Lipids [ST]	Sterols [ST01]	Cholesterol and derivatives [ST0101]	HMDB0304158	--	Organic compounds	Lipids and lipid-like molecules	Steroids and steroid derivatives	Cholestane steroids
pos_3241	Sphingosine	1141.83	1188.66	1194.18	1104.72	1108.49	1198.37	-0.0470448	0.356323	1.03205	unchanged	-34.3552	C18H37NO2	322.261	3.79932	C00319	Sphingolipid metabolism(ko00600);;Metabolic pathways(ko01100)	LMSP01010001	Sphingolipids [SP]	Sphingoid bases [SP01]	Sphing-4-enines (Sphingosines) [SP0101]	HMDB0000252	123-78-4	Organic compounds	Organic nitrogen compounds	Organonitrogen compounds	Amines
pos_3260	cis-11-Methyl-2-dodecenoic acid	118.311	150.083	130.432	124.115	134.354	119.244	-0.078464	0.544392	0.710599	unchanged	-16.1371	C13H24O2	212.174	3.82115	C18206	Two-component system(ko02020);;Quorum sensing(ko02024)	--	--	--	--	--	--	--	--	--	--
pos_3276	Genistin	438.379	4.14e-07	4.14e-07	4.14e-07	4.14e-07	4.14e-07	-28.3935	0.42265	0.979674	unchanged	-1.65847	C21H20O10	433.112	3.82842	C09126	--	LMPK12050166	Polyketides [PK]	Flavonoids [PK12]	Isoflavonoids [PK1205]	HMDB0033988	529-59-9	Organic compounds	Phenylpropanoids and polyketides	Isoflavonoids	Isoflavonoid O-glycosides
pos_3277	Baicalin	9610.24	4.14e-07	4.14e-07	4.14e-07	4.14e-07	4.14e-07	-32.8479	0.42265	0.979674	unchanged	-0.314837	C21H18O11	447.092	3.82842	C10025	--	LMPK12111081	Polyketides [PK]	Flavonoids [PK12]	Flavones and Flavonols [PK1211]	HMDB0041832	21967-41-9	Organic compounds	Phenylpropanoids and polyketides	Flavonoids	Flavonoid glycosides
pos_3303	Palmitic acid	873.233	867.792	832.916	748.372	741.14	780.229	-0.181452	0.00437802	2.07655	down	-2.31578	C16H32O2	295.203	3.85023	C00249	Fatty acid biosynthesis(ko00061);;Fatty acid elongation(ko00062);;Fatty acid degradation(ko00071);;Cutin, suberine and wax biosynthesis(ko00073);;Biosynthesis of unsaturated fatty acids(ko01040);;Metabolic pathways(ko01100);;Fatty acid metabolism(ko01212)	LMFA01010001	Fatty Acyls [FA]	Fatty Acids and Conjugates [FA01]	Straight chain fatty acids [FA0101]	HMDB0000220	1957-10-03	Organic compounds	Lipids and lipid-like molecules	Fatty Acyls	Fatty acids and conjugates
pos_3318	3-Hexaprenyl-4,5-dihydroxybenzoic acid	1154.32	1241.17	1082.27	1042.94	1024.93	1085.07	-0.141467	0.129552	1.63209	unchanged	14.0519	C37H54O4	585.399	3.85023	--	--	LMPR02010043	Prenol Lipids [PR]	Quinones and hydroquinones [PR02]	Ubiquinones [PR0201]	HMDB0001063	63975-40-6	Organic compounds	Lipids and lipid-like molecules	Prenol lipids	Polyprenylphenols
pos_3324	3-hydroxy-2-isopropyl-4-methoxy-4-oxobutanoate	100.477	78.0976	96.4456	76.8762	77.8943	79.3427	-0.23233	0.185044	1.52884	unchanged	4.11247	C8H14O5	173.082	3.8648	--	--	--	--	--	--	--	--	--	--	--	--
pos_3336	Ganoderol A	3995.52	4172.96	4128.49	4019.55	3993.72	4030.67	-0.0299953	0.251812	1.35232	unchanged	3.99743	C30H46O2	439.359	3.85752	--	--	--	--	--	--	HMDB0035728	104700-97-2	Organic compounds	Lipids and lipid-like molecules	Prenol lipids	Triterpenoids
pos_3345	5'-[(3-aminopropyl)methylamino]-5'-deoxyadenosine	49.7164	132.385	87.4489	91.6047	73.1636	80.4541	-0.136462	0.769443	0.378723	unchanged	-3.92175	C14H25N7O3+2	717.364	3.87208	--	--	--	--	--	--	--	--	--	--	--	--
pos_3350	12,13-Epoxy-9-hydroxy-10-octadecenoate	58.3459	61.045	64.0783	79.4502	86.3471	54.924	0.266688	0.321799	1.18257	unchanged	6.5806	C18H32O4	330.266	3.87937	C14832	Linoleic acid metabolism(ko00591)	--	--	--	--	--	--	--	--	--	--
pos_3363	Carboxynorspermidine	722.192	585.254	754.717	772.087	750.656	738.612	0.133029	0.32855	1.17224	unchanged	-9.06402	C7H17N3O2	373.25	3.87937	C18174	Arginine and proline metabolism(ko00330);;Metabolic pathways(ko01100)	--	--	--	--	--	--	--	--	--	--
pos_3367	beta-Ionone	375.913	361.843	368.602	391.95	402.28	337.524	0.0327416	0.716929	0.438606	unchanged	15.71	C13H20O	385.316	3.87937	C12287	--	--	--	--	--	HMDB0036565	79-77-6	Organic compounds	Lipids and lipid-like molecules	Prenol lipids	Sesquiterpenoids
pos_3402	(2R,3R)-3-Methylglutamyl-5-semialdehyde-N6-lysine	75.8159	83.1749	74.1225	58.2925	59.1603	45.4388	-0.517119	0.0163328	2.01065	down	-0.42271	C12H23N3O4	273.168	3.90847	C20279	Lysine biosynthesis(ko00300);;Metabolic pathways(ko01100);;Microbial metabolism in diverse environments(ko01120)	--	--	--	--	--	--	--	--	--	--
pos_3445	Isomytiloxanthin	25639.5	30992.9	24888.6	26154.6	26520.2	25243.2	-0.0652156	0.598273	0.655979	unchanged	-12.0063	C40H54O4	599.402	3.92303	--	--	LMPR01070823	Prenol Lipids [PR]	Isoprenoids [PR01]	C40 isoprenoids (tetraterpenes) [PR0107]	HMDB0036918	50906-60-0	Organic compounds	Lipids and lipid-like molecules	Prenol lipids	Triterpenoids
pos_3446	Caloxanthin	1325.92	1485.91	1321.4	1278.62	1311.59	1255.32	-0.104085	0.212326	1.42576	unchanged	-16.7056	C40H56O3	626.447	3.91575	C16282	Carotenoid biosynthesis(ko00906)	LMPR01070134	Prenol Lipids [PR]	Isoprenoids [PR01]	C40 isoprenoids (tetraterpenes) [PR0107]	--	--	--	--	--	--
pos_3448	PE(14:1(9Z)/16:0)	433.058	439.583	459.801	435.804	464.523	400.375	-0.0347823	0.640358	0.543813	unchanged	-6.57316	C35H68NO8P	661.463	3.91575	--	--	LMGP02010427	Glycerophospholipids [GP]	Glycerophosphoethanolamines [GP02]	Diacylglycerophosphoethanolamines [GP0201]	HMDB0008857	--	Organic compounds	Lipids and lipid-like molecules	Glycerophospholipids	Glycerophosphoethanolamines
pos_3462	4-Trimethylammoniobutanoate	89.7965	98.0599	77.8625	75.1503	93.341	94.6426	-0.0141042	0.925029	0.0820398	unchanged	7.23131	C7H16NO2+	315.228	3.94485	C01181	Lysine degradation(ko00310);;Metabolic pathways(ko01100);;ABC transporters(ko02010)	--	--	--	--	HMDB0001161	407-64-7	Organic compounds	Lipids and lipid-like molecules	Fatty Acyls	Fatty acids and conjugates
pos_3490	Leu Leu Gly	23.9808	16.8011	17.157	24.4997	24.7385	6.12835	-0.0655155	0.906028	0.154934	unchanged	-25.4393	C14H27N3O4	302.2	3.96668	--	--	--	--	--	--	--	--	--	--	--	--
pos_3543	ubiquinol-10	331.336	347.134	391.608	383.889	348.449	384.9	0.0622202	0.513819	0.7367	unchanged	1.83788	C59H94O4	905.68	3.96668	--	--	--	--	--	--	HMDB0013111	5677-55-4	Organic compounds	Lipids and lipid-like molecules	Prenol lipids	Quinone and hydroquinone lipids
pos_3572	Hydroxyspirilloxanthin	143.012	123.543	108.73	121.231	93.4311	100.671	-0.251112	0.199959	1.36978	unchanged	-9.63101	C41H58O2	582.437	4.00325	C15879	Carotenoid biosynthesis(ko00906);;Metabolic pathways(ko01100);;Biosynthesis of secondary metabolites(ko01110)	LMPR01070137	Prenol Lipids [PR]	Isoprenoids [PR01]	C40 isoprenoids (tetraterpenes) [PR0107]	--	--	--	--	--	--
pos_3576	Oleanolic acid	1289.94	1351.88	1390.64	1301.09	1265.81	1347.61	-0.0428257	0.35828	1.0171	unchanged	12.8645	C30H48O3	439.363	4.01057	C17148	--	LMPR0106150004	Prenol Lipids [PR]	Isoprenoids [PR01]	C30 isoprenoids (triterpenes) [PR0106]	HMDB0002364	508-02-1	Organic compounds	Lipids and lipid-like molecules	Prenol lipids	Triterpenoids
pos_3586	4,4-Dimethyl-5alpha-cholesta-8,14,24-trien-3beta-ol	521.246	496.035	436.299	442.326	476.712	403.85	-0.13592	0.257176	1.21294	unchanged	-0.17035	C29H46O	433.344	4.01787	C11455	Steroid biosynthesis(ko00100);;Metabolic pathways(ko01100);;Biosynthesis of secondary metabolites(ko01110)	LMST01010149	Sterol Lipids [ST]	Sterols [ST01]	Cholesterol and derivatives [ST0101]	HMDB0001023	64284-64-6	Organic compounds	Lipids and lipid-like molecules	Steroids and steroid derivatives	Cholestane steroids
pos_3652	10,16-Dihydroxyhexadecanoic acid	16.9247	31.4962	27.7695	36.6946	22.4234	9.64631	-0.14795	0.799351	0.337396	unchanged	6.581	C16H32O4	271.229	4.04708	C08285	Cutin, suberine and wax biosynthesis(ko00073)	--	--	--	--	HMDB0037798	69232-67-3	Organic compounds	Lipids and lipid-like molecules	Fatty Acyls	Fatty acids and conjugates
pos_3663	9-[6(S),9-diamino-5,6,7,8,9-pentadeoxy-beta-D-ribo-nonafuranosyl]-9H-purin-6-amine	286.063	300.121	295.273	270.366	286.305	292.501	-0.0538348	0.251217	1.21961	unchanged	31.7468	C14H25N7O3+2	357.246	4.04708	--	--	--	--	--	--	--	--	--	--	--	--
pos_3664	1,5-Decanolide	1623.31	1543.51	1720.39	1680.06	1697.54	1569.58	0.0175922	0.774529	0.339238	unchanged	31.6803	C10H18O2	363.261	4.04708	--	--	--	--	--	--	--	--	--	--	--	--
pos_3667	13-Desoxypaxilline	46.7526	40.3027	57.2792	41.1067	41.9732	40.4412	-0.22466	0.2955	1.2444	unchanged	3.69767	C27H33NO3	384.234	4.0544	C20531	Indole diterpene alkaloid biosynthesis(ko00403);;Biosynthesis of secondary metabolites(ko01110)	--	--	--	--	--	--	--	--	--	--
pos_3707	Avermectin B2a monosaccharide	939.999	1156.39	1172.65	967.628	1031.59	1105.12	-0.0745834	0.563169	0.660091	unchanged	15.1227	C41H62O12	764.469	4.0544	C11973	Biosynthesis of 12-, 14- and 16-membered macrolides(ko00522)	--	--	--	--	--	--	--	--	--	--
pos_3714	3''-Oxogentamicin A2	65.5825	49.2606	56.8351	32.0795	58.1694	84.4492	0.0251564	0.954254	0.108736	unchanged	-8.06598	C17H31N3O11	453.192	4.06808	C21265	Neomycin, kanamycin and gentamicin biosynthesis(ko00524);;Biosynthesis of secondary metabolites(ko01110)	--	--	--	--	--	--	--	--	--	--
pos_3717	4-Ethyl-5-methyl-2-pentyloxazol	3442.47	3770.29	3642.76	3306.04	3477.89	3612.45	-0.0623479	0.305474	1.09238	unchanged	7.73056	C11H19NO	182.154	4.08248	--	--	--	--	--	--	HMDB0037897	84028-14-8	Organic compounds	Organoheterocyclic compounds	Azoles	Oxazoles
pos_3736	zymosterol intermediate 1c	134.785	138.784	148.536	132.803	130.139	133.353	-0.0910248	0.163638	1.56936	unchanged	5.63202	C29H46O2	409.349	4.08248	--	--	LMST01010170	Sterol Lipids [ST]	Sterols [ST01]	Cholesterol and derivatives [ST0101]	--	--	--	--	--	--
pos_3740	3',4'-Dihydrorhodovibrin	4047.43	4191.06	4182.4	4059.63	4082.31	4065.46	-0.0250118	0.264258	1.32181	unchanged	3.60674	C41H62O2	569.474	4.08248	C15887	Carotenoid biosynthesis(ko00906);;Metabolic pathways(ko01100);;Biosynthesis of secondary metabolites(ko01110)	LMPR01070139	Prenol Lipids [PR]	Isoprenoids [PR01]	C40 isoprenoids (tetraterpenes) [PR0107]	--	--	--	--	--	--
pos_3742	Cyclohexylamine	155.304	202.303	154.521	164.103	144.398	164.067	-0.115982	0.503219	0.813708	unchanged	7.65821	C6H13N	100.113	4.08973	C00571	Caprolactam degradation(ko00930);;Microbial metabolism in diverse environments(ko01120)	--	--	--	--	HMDB0031404	108-91-8	Organic compounds	Organic nitrogen compounds	Organonitrogen compounds	Cyclohexylamines
pos_3756	N-octanoyl-L-Homoserine lactone	9048.63	10137.3	9419.48	8644.28	8545.36	9324.02	-0.10955	0.1631	1.43915	unchanged	2.81886	C12H21NO3	210.149	4.08973	C21199	Quorum sensing(ko02024)	--	--	--	--	HMDB0255213	--	Organic compounds	Organic acids and derivatives	Carboxylic acids and derivatives	Amino acids, peptides, and analogues
pos_3780	PA(O-20:0/14:1(9Z))	25122.1	27070.5	25542.3	23415.2	23280.1	25175	-0.113168	0.0830845	1.65573	unchanged	-23.6451	C37H73O7P	661.501	4.08973	--	--	LMGP10020045	Glycerophospholipids [GP]	Glycerophosphates [GP10]	1-alkyl,2-acylglycerophosphates [GP1002]	--	--	--	--	--	--
pos_3788	Beta-Aminopropionitrile	86.4377	118.148	113.586	95.2119	92.8922	115.155	-0.0692526	0.705755	0.436811	unchanged	9.96156	C3H6N2	141.115	4.09688	C05670	beta-Alanine metabolism(ko00410);;Cyanoamino acid metabolism(ko00460)	--	--	--	--	HMDB0004101	151-18-8	Organic compounds	Organic nitrogen compounds	Organonitrogen compounds	Organic cyanides
pos_3805	beta-Alanyl-L-arginine	49.3612	60.7663	83.0976	64.5553	54.5549	68.5173	-0.042411	0.874385	0.192477	unchanged	-3.24626	C9H19N5O3	245.147	4.11128	C05340	beta-Alanine metabolism(ko00410);;Metabolic pathways(ko01100)	--	--	--	--	HMDB0060441	--	Organic compounds	Organic acids and derivatives	Peptidomimetics	Hybrid peptides
pos_3809	Protoemetine	15354.1	15679.1	15779	14312.2	14491.9	15808.7	-0.0694296	0.256901	1.30064	unchanged	-1.53263	C19H27NO3	359.232	4.11128	C11816	Biosynthesis of secondary metabolites(ko01110)	--	--	--	--	--	--	--	--	--	--
pos_3818	cis-3-hexen-1-ol	6022.27	8017.14	7087.91	6667.23	7150.32	6322.12	-0.0690701	0.638566	0.560467	unchanged	2.74079	C6H12O	218.212	4.11853	C08492	alpha-Linolenic acid metabolism(ko00592);;Biosynthesis of secondary metabolites(ko01110)	--	--	--	--	HMDB0030003	928-96-1	Organic compounds	Lipids and lipid-like molecules	Fatty Acyls	Fatty alcohols
pos_3835	3,7-Dimethyl-6-octen-1-ol	131.063	246.346	159.273	112.361	123.609	111.744	-0.62617	0.209885	1.47582	unchanged	-0.992798	C10H20O	174.185	4.13313	--	--	--	--	--	--	HMDB0035094	7540-51-4	Organic compounds	Lipids and lipid-like molecules	Prenol lipids	Monoterpenoids
pos_3959	Hexadecanedioate	48.8533	52.8832	56.2477	48.8825	53.8381	51.8227	-0.0317686	0.682315	0.444767	unchanged	-27.0919	C16H30O4	269.203	4.17713	C19615	Cutin, suberine and wax biosynthesis(ko00073);;Metabolic pathways(ko01100)	--	--	--	--	HMDB0304377	--	Organic compounds	Lipids and lipid-like molecules	Fatty Acyls	Fatty acids and conjugates
pos_3969	Decahydro-2-naphthoic acid	233.277	237.571	234.001	208.56	226.796	222.152	-0.100303	0.0947145	1.75829	unchanged	23.8276	C11H18O2	382.304	4.18445	C14113	Naphthalene degradation(ko00626);;Microbial metabolism in diverse environments(ko01120)	--	--	--	--	--	--	--	--	--	--
pos_3979	3-Octaprenyl-4-hydroxybenzoate	321.717	336.461	317.585	293.27	313.414	305.821	-0.0966986	0.0620125	1.71496	unchanged	2.77621	C47H70O3	665.531	4.18445	C05809	--	--	--	--	--	HMDB0304144	--	Organic compounds	Lipids and lipid-like molecules	Prenol lipids	Polyprenylphenols
pos_3990	Ecgonine methyl ester	2007.23	2172.04	2037.59	1860.55	1963.26	2119.64	-0.0648848	0.3796	0.965628	unchanged	-0.0773627	C10H17NO3	416.275	4.19178	C12448	Metabolic pathways(ko01100);;Biosynthesis of secondary metabolites(ko01110)	--	--	--	--	HMDB0006406	7143-09-01	Organic compounds	Alkaloids and derivatives	Tropane alkaloids	--
pos_4008	Icosenoic acid	2941.54	3341.32	3229.08	3080.78	3036.09	3173.95	-0.0339352	0.607232	0.622963	unchanged	-24.1343	C20H38O2	333.269	4.1991	C16526	Biosynthesis of unsaturated fatty acids(ko01040)	--	--	--	--	--	--	--	--	--	--
pos_4015	4alpha-Methyl-5alpha-ergosta-8,14,24(28)-trien-3beta-ol	8707.2	8749.91	9107.42	8355.3	8374.1	8762.69	-0.0594522	0.123602	1.51691	unchanged	-39.8285	C29H46O	410.338	4.1991	C11508	Steroid biosynthesis(ko00100);;Metabolic pathways(ko01100);;Biosynthesis of secondary metabolites(ko01110)	LMST01031020	Sterol Lipids [ST]	Sterols [ST01]	Ergosterols and C24-methyl derivatives [ST0103]	HMDB0304204	--	Organic compounds	Lipids and lipid-like molecules	Steroids and steroid derivatives	Ergostane steroids
pos_4024	PS(19:0/19:0)	730.74	1122.97	1273.65	1004.66	1405.65	1299.5	0.246398	0.393959	0.982538	unchanged	22.3321	C44H86NO10P	837.651	4.1991	--	--	LMGP03010868	Glycerophospholipids [GP]	Glycerophosphoserines [GP03]	Diacylglycerophosphoserines [GP0301]	--	--	--	--	--	--
pos_4030	22-Oxodocosanoate	3845.73	3846.65	3940.66	3563.74	3694.78	3887.47	-0.0617022	0.220265	1.36257	unchanged	-22.5142	C22H42O3	377.295	4.20643	C19624	Cutin, suberine and wax biosynthesis(ko00073)	--	--	--	--	--	--	--	--	--	--
pos_4031	9,10-DiHOME	62.832	81.3418	67.4175	61.5771	72.333	58.3237	-0.138419	0.411787	0.912879	unchanged	-3.27168	C18H34O4	356.279	4.21377	--	--	LMFA02000229	Fatty Acyls [FA]	Octadecanoids [FA02]	Other Octadecanoids [FA0200]	HMDB0004704	125356-86-7	Organic compounds	Lipids and lipid-like molecules	Fatty Acyls	Fatty acids and conjugates
pos_4046	3-alpha,12-alpha-dihydroxy-7-oxo-5-beta-cholanate	79.7214	74.6243	55.6203	66.3014	67.5985	52.4305	-0.172293	0.4281	0.909604	unchanged	16.5426	C24H37O5-	428.26	4.21377	--	--	--	--	--	--	--	--	--	--	--	--
pos_4062	DG(14:1(9Z)/16:1(9Z)/0:0)	147.554	163.4	177.206	161.617	153.944	146.837	-0.0782182	0.437031	0.910518	unchanged	1.53699	C33H60O5	559.434	4.21377	--	--	--	--	--	--	HMDB0007041	--	Organic compounds	Lipids and lipid-like molecules	Glycerolipids	Diradylglycerols
pos_4082	10beta,14beta-Dihydroxytaxa-4(20),11-dien-5alpha-yl acetate	1215.6	1359.18	1233.28	1351.92	1295.49	1241.07	0.030154	0.656269	0.484703	unchanged	7.41459	C22H34O4	404.282	4.22843	C20151	Diterpenoid biosynthesis(ko00904);;Biosynthesis of secondary metabolites(ko01110)	--	--	--	--	--	--	--	--	--	--
pos_4088	Gentamicin C1a	667.265	789.771	643.065	695.241	657.585	697.132	-0.0348641	0.752905	0.404987	unchanged	-41.0561	C19H39N5O7	432.263	4.22843	C00908	Neomycin, kanamycin and gentamicin biosynthesis(ko00524);;Biosynthesis of secondary metabolites(ko01110)	--	--	--	--	--	--	--	--	--	--
pos_4095	Mycolactone E	170.556	195.208	158.279	169.343	169.31	145.103	-0.115409	0.381449	0.993711	unchanged	21.516	C43H70O8	697.519	4.22843	C21277	Type I polyketide structures(ko01052)	--	--	--	--	--	--	--	--	--	--
pos_4115	Ubiquinol	1706.31	1722.2	1668.9	1522.75	1585.69	1701.75	-0.0836705	0.202945	1.42455	unchanged	4.53423	C49H78O4	753.583	4.23575	C00390	Ubiquinone and other terpenoid-quinone biosynthesis(ko00130);;Oxidative phosphorylation(ko00190);;Metabolic pathways(ko01100);;Biosynthesis of secondary metabolites(ko01110);;Biosynthesis of cofactors(ko01240)	--	--	--	--	HMDB0001304	56275-39-9	Organic compounds	Lipids and lipid-like molecules	Prenol lipids	Quinone and hydroquinone lipids
pos_4134	Zeaxanthin	534.142	525.545	490.691	454.437	547.39	522.664	-0.0242919	0.798382	0.260964	unchanged	0.159853	C40H56O2	586.462	4.2504	C06098	Carotenoid biosynthesis(ko00906);;Biosynthesis of various plant secondary metabolites(ko00999);;Metabolic pathways(ko01100);;Biosynthesis of secondary metabolites(ko01110)	LMPR01070261	Prenol Lipids [PR]	Isoprenoids [PR01]	C40 isoprenoids (tetraterpenes) [PR0107]	HMDB0002789	144-68-3	Organic compounds	Lipids and lipid-like molecules	Prenol lipids	Tetraterpenoids
pos_4137	decan-1-ol	143.966	188.013	175.516	153.281	155.837	142.875	-0.167094	0.291438	1.23451	unchanged	-0.580096	C10H22O	200.201	4.25772	--	--	--	--	--	--	HMDB0011624	112-30-1	Organic compounds	Lipids and lipid-like molecules	Fatty Acyls	Fatty alcohols
pos_4149	19-Hydroxytestosterone	134.507	146.275	125.902	135.596	131.758	136.538	-0.00994236	0.891029	0.187922	unchanged	-14.0272	C19H28O3	269.186	4.26503	C05294	Metabolic pathways(ko01100)	--	--	--	--	HMDB0006769	2126-37-6	Organic compounds	Organoheterocyclic compounds	Indoles and derivatives	--
pos_4159	ethylglyoxalbis(guanylhydrazone)	3411.85	3246.53	3356.82	3471.15	3515.25	3269.45	0.0342563	0.430824	0.894488	unchanged	-11.4544	C6H16N8+2	401.302	4.26503	--	--	--	--	--	--	--	--	--	--	--	--
pos_4199	Tyrosyl-Lysine	8.24043	74.8923	138.671	6.46233	352.27	13.2856	0.746089	0.710973	0.483644	unchanged	12.0649	C15H23N3O4	327.206	4.27965	--	--	--	--	--	--	HMDB0029110	--	Organic compounds	Organic acids and derivatives	Carboxylic acids and derivatives	Amino acids, peptides, and analogues
pos_4204	PC(14:0/0:0)	228.279	199.386	228.072	225.797	217.691	217.371	0.0112261	0.877957	0.185394	unchanged	-4.19955	C22H46NO7P	467.299	4.27965	--	--	LMGP01050012	Glycerophospholipids [GP]	Glycerophosphocholines [GP01]	Monoacylglycerophosphocholines [GP0105]	HMDB0010379	20559-16-4	Organic compounds	Lipids and lipid-like molecules	Glycerophospholipids	Glycerophosphocholines
pos_4210	2-pentylfuran	183.688	206.312	177.069	162.869	179.032	173.95	-0.136566	0.186037	1.41039	unchanged	15.5667	C9H14O	161.096	4.29425	--	--	--	--	--	--	HMDB0013824	3777-69-3	Organic compounds	Organoheterocyclic compounds	Heteroaromatic compounds	--
pos_4214	S-Methyl-L-methionine	35.8187	35.251	38.1441	35.2294	36.7228	33.2701	-0.0537144	0.376194	0.965733	unchanged	13.1995	C6H14NO2S+	182.111	4.29425	C03172	--	--	--	--	--	HMDB0038670	13065-25-3	Organic compounds	Organic acids and derivatives	Carboxylic acids and derivatives	Amino acids, peptides, and analogues
pos_4215	Germacra-1(10),4,11(13)-trien-12-ol	67.0431	68.7335	69.076	64.3709	62.8716	72.6877	-0.0350899	0.647516	0.551397	unchanged	0.786942	C15H24O	238.217	4.29425	C19676	Sesquiterpenoid and triterpenoid biosynthesis(ko00909);;Biosynthesis of secondary metabolites(ko01110)	--	--	--	--	--	--	--	--	--	--
pos_4245	Nepetalactam	86.1913	115.511	131.52	108.59	101.679	125.228	0.00981576	0.962829	0.0579473	unchanged	-0.751955	C10H15NO	166.123	4.30155	--	--	--	--	--	--	HMDB0038597	115421-73-3	Organic compounds	Organoheterocyclic compounds	Pyridines and derivatives	Hydropyridines
pos_4257	N-Methylpelletierine	31.1213	41.6613	28.2049	30.5484	27.2689	21.825	-0.342566	0.22676	1.32776	unchanged	-33.335	C9H17NO	311.259	4.30887	C06184	Biosynthesis of secondary metabolites(ko01110)	--	--	--	--	--	--	--	--	--	--
pos_4264	MG(0:0/22:4(7Z,10Z,13Z,16Z)/0:0)	501.941	498.899	519.644	532.127	475.825	523.92	0.0107647	0.854429	0.186969	unchanged	-9.04552	C25H42O4	407.312	4.32353	--	--	--	--	--	--	HMDB0011554	--	Organic compounds	Lipids and lipid-like molecules	Glycerolipids	Monoradylglycerols
pos_4271	Glycochenodeoxycholate	60.6039	43.7259	51.6528	66.6501	61.5769	42.8815	0.133525	0.598105	0.594277	unchanged	-5.08374	C26H43NO5	450.319	4.32353	C05466	Secondary bile acid biosynthesis(ko00121)	--	--	--	--	HMDB0000637	640-79-9	Organic compounds	Lipids and lipid-like molecules	Steroids and steroid derivatives	Bile acids, alcohols and derivatives
pos_4281	Oryzalexin E	531.737	506.596	481.885	499.776	518.209	453.538	-0.0469677	0.539069	0.705584	unchanged	-42.5939	C20H32O2	609.462	4.32353	C21561	Diterpenoid biosynthesis(ko00904);;Biosynthesis of secondary metabolites(ko01110)	--	--	--	--	HMDB0039702	150943-96-7	Organic compounds	Benzenoids	Phenanthrenes and derivatives	Hydrophenanthrenes
pos_4285	Sphingomyelin	266.831	281.434	298.187	278.421	261.475	279.964	-0.0460506	0.465629	0.844308	unchanged	-8.23737	C41H83N2O6P	753.582	4.32353	C00550	Sphingolipid metabolism(ko00600);;Metabolic pathways(ko01100)	--	--	--	--	HMDB0001348	58909-84-5	Organic compounds	Lipids and lipid-like molecules	Sphingolipids	Phosphosphingolipids
pos_4293	Epiandrosterone	965.482	827.044	943.438	958.773	927.13	893.173	0.0225564	0.781173	0.328089	unchanged	-20.8975	C19H30O2	581.444	4.33085	C07635	Steroid degradation(ko00984);;Microbial metabolism in diverse environments(ko01120)	LMST02020023	Sterol Lipids [ST]	Steroids [ST02]	C19 steroids (androgens) and derivatives [ST0202]	HMDB0000365	481-29-8	Organic compounds	Lipids and lipid-like molecules	Steroids and steroid derivatives	Androstane steroids
pos_4309	4,4'-Diaponeurosporene	225.057	274.418	241.897	288.551	275.299	210.291	0.0623982	0.722253	0.392884	unchanged	-22.8938	C30H42	385.316	4.33818	C16145	Carotenoid biosynthesis(ko00906);;Biosynthesis of secondary metabolites(ko01110)	LMPR01070132	Prenol Lipids [PR]	Isoprenoids [PR01]	C40 isoprenoids (tetraterpenes) [PR0107]	--	--	--	--	--	--
pos_4322	propyl butanoate	44.5625	79.6275	74.4766	119.535	53.0918	41.6246	0.108956	0.858726	0.166656	unchanged	-2.73802	C7H14O2	278.232	4.3455	--	--	--	--	--	--	HMDB0039618	105-66-8	Organic compounds	Lipids and lipid-like molecules	Fatty Acyls	Fatty acid esters
pos_4323	Ferruginol	104.713	110.706	102.227	122.062	111.29	102.108	0.0787215	0.420943	0.898431	unchanged	-3.56023	C20H30O	309.218	4.35285	C09092	Diterpenoid biosynthesis(ko00904);;Biosynthesis of secondary metabolites(ko01110)	--	--	--	--	--	--	--	--	--	--
pos_433	N-hexacosanylsphinganine	1140.96	3198.13	2773.23	1663.65	738.869	1703.94	-0.792423	0.250123	1.29145	unchanged	1.97544	C44H89NO3	644.672	0.61305	--	--	--	--	--	--	--	--	--	--	--	--
pos_4346	PC(18:4(6Z,9Z,12Z,15Z)/24:0)	851.048	908.316	928.578	835.752	819.902	829.541	-0.113144	0.0952753	1.80223	unchanged	3.17432	C50H92NO8P	866.666	4.35285	--	--	LMGP01012184	Glycerophospholipids [GP]	Glycerophosphocholines [GP01]	Diacylglycerophosphocholines [GP0101]	HMDB0008256	--	Organic compounds	Lipids and lipid-like molecules	Glycerophospholipids	Glycerophosphocholines
pos_4363	trans-2-Nonenal	1681.17	1977.23	1995.26	2008.5	1894.65	1873.37	0.0310171	0.737592	0.381591	unchanged	0.220865	C9H16O	303.232	4.36745	--	--	--	--	--	--	HMDB0031269	2463-53-8	Organic compounds	Organic oxygen compounds	Organooxygen compounds	Carbonyl compounds
pos_4381	Caprylic acid	1906.31	2410.96	2095.63	1905.45	2012.1	1907.84	-0.138626	0.313494	1.1934	unchanged	0.0831569	C8H16O2	306.264	4.37483	C06423	Fatty acid biosynthesis(ko00061);;Lipoic acid metabolism(ko00785);;Metabolic pathways(ko01100);;Biosynthesis of cofactors(ko01240)	LMFA01010008	Fatty Acyls [FA]	Fatty Acids and Conjugates [FA01]	Straight chain fatty acids [FA0101]	HMDB0000482	124-07-2	Organic compounds	Lipids and lipid-like molecules	Fatty Acyls	Fatty acids and conjugates
pos_4394	Terpin	4.14e-07	12.4065	12.1546	13.1297	7.41649	12.0909	0.410145	0.592444	0.61664	unchanged	30.9736	C10H20O2	345.311	4.36745	--	--	--	--	--	--	HMDB0035595	565-50-4	Organic compounds	Lipids and lipid-like molecules	Prenol lipids	Monoterpenoids
pos_4395	PGF1a	1261.49	1466.71	1364.23	1337.04	1333.31	1319.55	-0.0366003	0.622821	0.616448	unchanged	25.2838	C20H36O5	374.299	4.37483	--	--	--	--	--	--	HMDB0002685	745-62-0	Organic compounds	Lipids and lipid-like molecules	Fatty Acyls	Eicosanoids
pos_4508	all-trans-4-Hydroxyretinoic acid	926.541	834.767	1032.87	904.776	943.487	955.93	0.00516362	0.959611	0.0873669	unchanged	-21.534	C20H28O3	358.231	4.4104	C16677	Metabolic pathways(ko01100)	LMPR01090025	Prenol Lipids [PR]	Isoprenoids [PR01]	Retinoids [PR0109]	HMDB0006254	66592-72-1	Organic compounds	Lipids and lipid-like molecules	Prenol lipids	Retinoids
pos_4520	8-Amino-7-oxononanoate	25.4574	31.8861	24.952	20.7227	17.6702	24.2669	-0.393271	0.0912593	1.64512	unchanged	40.2577	C9H17NO3	229.162	4.41773	C01092	Biotin metabolism(ko00780);;Metabolic pathways(ko01100);;Biosynthesis of cofactors(ko01240)	LMFA01060168	Fatty Acyls [FA]	Fatty Acids and Conjugates [FA01]	Oxo fatty acids [FA0106]	HMDB0240687	682799-71-9	Organic compounds	Lipids and lipid-like molecules	Fatty Acyls	Fatty acids and conjugates
pos_4542	Decanoyl-L-carnitine	163.291	204.564	223.602	193.169	195.068	209.149	0.0143901	0.923468	0.124847	unchanged	1.6349	C17H33NO4	298.238	4.4251	--	--	--	--	--	--	HMDB0000651	1492-27-9	Organic compounds	Lipids and lipid-like molecules	Fatty Acyls	Fatty acid esters
pos_4552	3alpha-Hydroxy-3,5-dihydromonacolin L acid	67.2141	86.4928	76.9731	87.4432	82.1217	77.537	0.0992129	0.446355	0.855636	unchanged	13.7716	C19H32O5	363.219	4.43233	C20852	Biosynthesis of various other secondary metabolites(ko00997);;Metabolic pathways(ko01100);;Biosynthesis of secondary metabolites(ko01110)	--	--	--	--	--	--	--	--	--	--
pos_4582	5-iodo-dCTP	279.733	264.215	277.25	320.781	296.831	256.445	0.0899986	0.449516	0.882215	unchanged	-15.3539	C9H11IN3O13P3-4	553.832	4.4251	--	--	--	--	--	--	--	--	--	--	--	--
pos_4592	L-Urobilinogen	483.262	368.432	309.906	304.967	266.628	303.373	-0.408811	0.196219	1.48674	unchanged	-13.4109	C33H48N4O6	614.383	4.43233	C05789	Porphyrin metabolism(ko00860)	--	--	--	--	HMDB0004157	17095-63-5	Organic compounds	Organoheterocyclic compounds	Tetrapyrroles and derivatives	Bilirubins
pos_4597	PG(16:0/19:0)	438.528	646.91	515.605	561.186	492.239	472.058	-0.0697458	0.732304	0.436291	unchanged	17.2237	C41H81O10P	806.579	4.43233	--	--	LMGP04010972	Glycerophospholipids [GP]	Glycerophosphoglycerols [GP04]	Diacylglycerophosphoglycerols [GP0401]	--	--	--	--	--	--
pos_4607	7-Dehydrocholesterol	818.798	851.679	848.076	801.861	808.58	829.148	-0.0459574	0.121926	1.53644	unchanged	-19.2133	C27H44O	407.321	4.4397	C01164	Steroid biosynthesis(ko00100);;Metabolic pathways(ko01100);;Biosynthesis of secondary metabolites(ko01110)	LMST01010069	Sterol Lipids [ST]	Sterols [ST01]	Cholesterol and derivatives [ST0101]	HMDB0000032	434-16-2	Organic compounds	Lipids and lipid-like molecules	Steroids and steroid derivatives	Cholestane steroids
pos_4682	Nostoxanthin	168.335	258.559	165.356	203.97	172.074	155.513	-0.155982	0.593278	0.65987	unchanged	1.84465	C40H56O4	600.418	4.46908	C16284	Carotenoid biosynthesis(ko00906)	LMPR01070104	Prenol Lipids [PR]	Isoprenoids [PR01]	C40 isoprenoids (tetraterpenes) [PR0107]	--	--	--	--	--	--
pos_470	D-Maltose	1256.91	86.522	43.4348	59.7075	19.2677	28.5119	-3.6896	0.395618	1.03709	unchanged	-1.00067	C12H22O11	381.079	0.620267	--	--	--	--	--	--	HMDB0000163	69-79-4	Organic compounds	Organic oxygen compounds	Organooxygen compounds	Carbohydrates and carbohydrate conjugates
pos_4709	Guanosine 3',5'-bis(diphosphate)	2383.14	2406.13	2435.18	2222.8	2367.35	2389.04	-0.0498303	0.253845	1.28051	unchanged	-1.34773	C10H17N5O17P4	603.963	4.48378	C01228	Purine metabolism(ko00230);;Metabolic pathways(ko01100);;Biofilm formation - Escherichia coli(ko02026)	--	--	--	--	HMDB0059638	--	Organic compounds	Nucleosides, nucleotides, and analogues	Purine nucleotides	Purine ribonucleotides
pos_4714	ent-3beta-Hydroxycassa-12,15-dien-2-one	572.54	667.448	588.904	573.512	549.212	599.043	-0.0870797	0.356036	1.06742	unchanged	6.64868	C20H30O2	622.487	4.48378	C21826	Diterpenoid biosynthesis(ko00904);;Biosynthesis of secondary metabolites(ko01110)	--	--	--	--	--	--	--	--	--	--
pos_474	2-hydroxymalonate	87.1716	39.6573	43.433	48.2305	49.6945	64.1796	-0.0708312	0.878691	0.176038	unchanged	19.9808	C3H2O5-2	100.989	0.634583	C02287	--	--	--	--	--	HMDB0035227	80-69-3	Organic compounds	Organic acids and derivatives	Carboxylic acids and derivatives	Dicarboxylic acids and derivatives
pos_4756	PC(18:0/14:1(9Z))	220.672	155.476	181.834	185.715	185.181	168.114	-0.0499097	0.775401	0.34382	unchanged	4.01441	C40H78NO8P	732.557	4.49848	--	--	LMGP01011582	Glycerophospholipids [GP]	Glycerophosphocholines [GP01]	Diacylglycerophosphocholines [GP0101]	HMDB0008032	--	Organic compounds	Lipids and lipid-like molecules	Glycerophospholipids	Glycerophosphocholines
pos_4783	3-Dehydroteasterone	234.998	268.515	261.186	266.01	286.832	236.729	0.0461781	0.667235	0.502592	unchanged	16.3536	C28H46O4	488.381	4.50582	C15792	Metabolic pathways(ko01100);;Biosynthesis of secondary metabolites(ko01110)	LMST01030131	Sterol Lipids [ST]	Sterols [ST01]	Ergosterols and C24-methyl derivatives [ST0103]	HMDB0041527	124853-28-7	Organic compounds	Lipids and lipid-like molecules	Steroids and steroid derivatives	Bile acids, alcohols and derivatives
pos_479	Phosphorylcholine	944.537	1643.93	2112.68	1973.92	2220.65	2037.8	0.406765	0.269162	1.31004	unchanged	18.4017	C5H15NO4P+	167.074	0.627433	C00588	Teichoic acid biosynthesis(ko00552);;Glycerophospholipid metabolism(ko00564);;Metabolic pathways(ko01100)	--	--	--	--	HMDB0001565	3616-04-04	Organic compounds	Organic nitrogen compounds	Organonitrogen compounds	Quaternary ammonium salts
pos_4793	5-O-beta-D-Mycaminosyltylonolide	268.694	446.975	349.356	373.956	309.568	348.866	-0.0449	0.85766	0.241831	unchanged	47.3371	C31H51NO10	615.413	4.50582	C12002	Biosynthesis of 12-, 14- and 16-membered macrolides(ko00522);;Metabolic pathways(ko01100);;Biosynthesis of secondary metabolites(ko01110)	--	--	--	--	--	--	--	--	--	--
pos_4807	PG(19:0/16:1(9Z))	113.101	112.381	103.95	122.324	96.0797	69.2849	-0.195472	0.460702	0.930394	unchanged	14.7525	C41H79O10P	727.538	4.51317	--	--	LMGP04010458	Glycerophospholipids [GP]	Glycerophosphoglycerols [GP04]	Diacylglycerophosphoglycerols [GP0401]	--	--	--	--	--	--
pos_4810	PC(18:3(9Z,12Z,15Z)/P-18:1(11Z))	236.889	240.199	249.343	232.216	247.399	263.962	0.0336581	0.608994	0.645379	unchanged	20.0401	C44H80NO7P	730.569	4.50582	--	--	--	--	--	--	HMDB0008227	--	Organic compounds	Lipids and lipid-like molecules	Glycerophospholipids	Glycerophosphocholines
pos_482	Orthophosphate	30405.9	30026.4	25198	25626.9	24656.2	29797.7	-0.0966639	0.466769	0.821761	unchanged	10.8537	H3O4P	98.9853	0.634583	C00009	Oxidative phosphorylation(ko00190);;Photosynthesis(ko00195);;ABC transporters(ko02010);;Two-component system(ko02020);;Quorum sensing(ko02024);;Cell cycle - yeast(ko04111)	--	--	--	--	HMDB0001429	14265-44-2	Inorganic compounds	Homogeneous non-metal compounds	Non-metal oxoanionic compounds	Non-metal phosphates
pos_4873	N1-Acetylspermidine	930.346	821.045	1044.01	881.811	892.022	937.176	-0.0442249	0.709239	0.434649	unchanged	-42.9494	C9H21N3O	226.125	4.55688	C00612	--	--	--	--	--	HMDB0001276	14278-49-0	Organic compounds	Organic acids and derivatives	Carboximidic acids and derivatives	Carboximidic acids
pos_4874	5-Ethyl-2-hexyl-4-methyloxazole	687.328	878.417	879.676	792.556	770.693	814.062	-0.040752	0.758536	0.381216	unchanged	-0.214492	C12H21NO	213.196	4.55688	--	--	--	--	--	--	HMDB0037899	84028-19-3	Organic compounds	Organoheterocyclic compounds	Azoles	Oxazoles
pos_4880	Norlinolenic acid	1015.98	1152.16	1193.64	1021.83	1021.52	1138.15	-0.0795153	0.420224	0.897963	unchanged	42.6794	C17H28O2	265.227	4.55688	C16344	alpha-Linolenic acid metabolism(ko00592)	LMFA01030756	Fatty Acyls [FA]	Fatty Acids and Conjugates [FA01]	Unsaturated fatty acids [FA0103]	--	--	--	--	--	--
pos_4883	Prostaglandin E1	244.376	306.644	296.358	297.032	306.144	282.688	0.0640819	0.583014	0.655085	unchanged	17.729	C20H34O5	372.281	4.55688	C04741	--	LMFA03010134	Fatty Acyls [FA]	Eicosanoids [FA03]	Prostaglandins [FA0301]	HMDB0001442	745-65-3	Organic compounds	Lipids and lipid-like molecules	Fatty Acyls	Eicosanoids
pos_4903	Hexadecanoylcarnitine	1094.45	1773.6	2016.93	1663.47	2167.63	1964.48	0.246602	0.402069	0.982103	unchanged	23.0678	C23H45NO4	441.378	4.55688	--	--	--	--	--	--	HMDB0000222	2364-67-2	Organic compounds	Lipids and lipid-like molecules	Fatty Acyls	Fatty acid esters
pos_492	Isoleucyl-Glutamine	1140.25	1532.9	1516.9	1275.41	1292.28	1478.85	-0.0502774	0.761677	0.353718	unchanged	-43.2951	C11H21N3O4	224.128	0.7124	--	--	--	--	--	--	HMDB0028905	--	Organic compounds	Organic acids and derivatives	Carboxylic acids and derivatives	Amino acids, peptides, and analogues
pos_4929	Avicholate	377.554	458.873	440.971	466.144	449.706	454.869	0.101725	0.333824	1.14183	unchanged	46.73	C24H40O5	373.293	4.57857	C17667	Secondary bile acid biosynthesis(ko00121)	--	--	--	--	--	--	--	--	--	--
pos_4945	3,4,3',4'-Tetrahydrospirilloxanthin	2181.5	2397.28	2250.43	2421.07	2342.92	2199.35	0.0280596	0.648635	0.494756	unchanged	1.52712	C42H64O2	639.455	4.57857	C15888	Carotenoid biosynthesis(ko00906);;Metabolic pathways(ko01100);;Biosynthesis of secondary metabolites(ko01110)	LMPR01070140	Prenol Lipids [PR]	Isoprenoids [PR01]	C40 isoprenoids (tetraterpenes) [PR0107]	--	--	--	--	--	--
pos_4951	Leukotriene B4	533.827	602.628	533.634	552.865	560.772	530.786	-0.0223436	0.75478	0.387714	unchanged	0.691781	C20H32O4	354.264	4.59315	C02165	Arachidonic acid metabolism(ko00590);;Metabolic pathways(ko01100)	LMFA03020001	Fatty Acyls [FA]	Eicosanoids [FA03]	Leukotrienes [FA0302]	HMDB0001085	71160-24-2	Organic compounds	Lipids and lipid-like molecules	Fatty Acyls	Eicosanoids
pos_4974	2-Phytyl-1,4-naphthoquinone	4685.19	4821.55	4962.03	4556.66	4776.02	4841.08	-0.0297196	0.449723	0.812196	unchanged	-2.48354	C30H44O2	478.367	4.59315	C13309	Ubiquinone and other terpenoid-quinone biosynthesis(ko00130);;Metabolic pathways(ko01100);;Biosynthesis of secondary metabolites(ko01110);;Biosynthesis of cofactors(ko01240)	--	--	--	--	HMDB0004649	34625-86-0	Organic compounds	Lipids and lipid-like molecules	Prenol lipids	Quinone and hydroquinone lipids
pos_5002	Cyclopamine	1053.22	1109.45	1154.45	1098.69	1141.14	1088.49	0.00485773	0.917978	0.139934	unchanged	-0.532306	C27H41NO2	411.32	4.60773	C10798	--	--	--	--	--	HMDB0250664	--	Organic compounds	Lipids and lipid-like molecules	Steroids and steroid derivatives	Steroidal alkaloids
pos_5007	octyl 2-acetamido-2-deoxy-alpha-D-glucopyranoside	721.033	770.298	751.247	694.48	671.132	722.785	-0.102762	0.0681617	1.71646	unchanged	-0.83849	C16H31NO6	316.212	4.6151	--	--	--	--	--	--	--	--	--	--	--	--
pos_5072	PC(22:4(7Z,10Z,13Z,16Z)/P-18:0)	205.654	184.849	264.389	214.346	263.148	252.245	0.156123	0.432875	0.927773	unchanged	-6.79025	C48H88NO7P	786.61	4.62968	--	--	--	--	--	--	HMDB0008653	--	Organic compounds	Lipids and lipid-like molecules	Glycerophospholipids	Glycerophosphocholines
pos_5075	9-OxoODE	22.5136	24.4225	20.8139	17.9685	21.2213	10.5662	-0.445351	0.189649	1.47372	unchanged	-14.5128	C18H30O3	312.249	4.64413	C14766	Linoleic acid metabolism(ko00591)	LMFA02000251	Fatty Acyls [FA]	Octadecanoids [FA02]	Other Octadecanoids [FA0200]	HMDB0004669	--	Organic compounds	Lipids and lipid-like molecules	Fatty Acyls	Lineolic acids and derivatives
pos_5133	PC(18:3(9Z,12Z,15Z)/20:0)	612.984	578.039	686.916	622.348	708.449	713.127	0.122191	0.273706	1.21312	unchanged	-16.9253	C46H86NO8P	829.629	4.63692	--	--	LMGP01011688	Glycerophospholipids [GP]	Glycerophosphocholines [GP01]	Diacylglycerophosphocholines [GP0101]	HMDB0008208	--	Organic compounds	Lipids and lipid-like molecules	Glycerophospholipids	Glycerophosphocholines
pos_5135	PC(o-16:1(9Z)/22:0)	65.3868	71.9712	96.5104	66.4602	80.0192	85.6345	-0.0108638	0.960849	0.0267382	unchanged	-5.72667	C46H92NO7P	840.62	4.64413	--	--	LMGP01020260	Glycerophospholipids [GP]	Glycerophosphocholines [GP01]	1-alkyl,2-acylglycerophosphocholines [GP0102]	HMDB0013416	--	Organic compounds	Lipids and lipid-like molecules	Glycerophospholipids	Glycerophosphocholines
pos_514	epsilon-Caprolactam	1185.71	889.993	842.47	821.417	906.668	879.435	-0.162385	0.438343	0.921614	unchanged	0.436032	C6H11NO	244.202	0.812567	C06593	Caprolactam degradation(ko00930);;Metabolic pathways(ko01100);;Microbial metabolism in diverse environments(ko01120)	--	--	--	--	HMDB0062769	105-60-2	Organic compounds	Organoheterocyclic compounds	Lactams	Caprolactams
pos_5147	4alpha-Methylzymosterol-4-carboxylate	209.821	195.198	202.468	184.34	191.203	196.004	-0.0879829	0.0943878	1.6066	unchanged	-0.597085	C29H46O3	484.378	4.65137	C15808	Steroid biosynthesis(ko00100);;Metabolic pathways(ko01100);;Biosynthesis of secondary metabolites(ko01110)	--	--	--	--	HMDB0001181	--	Organic compounds	Lipids and lipid-like molecules	Prenol lipids	Triterpenoids
pos_5160	PE(16:1(9Z)/16:1(9Z))	253.534	288.392	340.494	293.098	300.6	337.648	0.0778532	0.609428	0.614445	unchanged	-3.09804	C37H70NO8P	729.516	4.65137	--	--	LMGP02010108	Glycerophospholipids [GP]	Glycerophosphoethanolamines [GP02]	Diacylglycerophosphoethanolamines [GP0201]	HMDB0008957	--	Organic compounds	Lipids and lipid-like molecules	Glycerophospholipids	Glycerophosphoethanolamines
pos_5172	15H-11,12-EETA	837.802	937.706	920.418	868.462	852.776	860.275	-0.0625638	0.341162	1.15564	unchanged	31.37	C20H32O4	354.274	4.66597	C14781	Arachidonic acid metabolism(ko00590);;Metabolic pathways(ko01100)	--	--	--	--	HMDB0005050	877878-78-9	Organic compounds	Organic acids and derivatives	Hydroxy acids and derivatives	Medium-chain hydroxy acids and derivatives
pos_5189	UDP-3-O-(3-hydroxytetradecanoyl)-N-acetylglucosamine	564.014	379.107	753.012	411.11	410.318	286.531	-0.614346	0.203264	1.41374	unchanged	3.13129	C31H53N3O19P2	875.311	4.66597	C04738	Lipopolysaccharide biosynthesis(ko00540);;Metabolic pathways(ko01100)	--	--	--	--	--	--	--	--	--	--
pos_5195	N-3-Hydroxyoctanoyl-L-homoserine lactone	97.1812	141.375	75.2196	47.7697	68.5348	71.7615	-0.738493	0.152649	1.55211	unchanged	-46.7275	C12H21NO4	285.17	4.68057	C21200	Quorum sensing(ko02024)	--	--	--	--	--	--	--	--	--	--
pos_5227	N2-Acetyl-L-aminoadipate	393.999	268.561	625.277	346.917	476.438	457.911	-0.00737839	0.985812	0.0100143	unchanged	0.570482	C8H13NO5	204.087	4.70243	C12986	--	--	--	--	--	--	--	--	--	--	--
pos_5281	22alpha-Hydroxy-campesterol	520.063	535.986	564.424	487.014	494.318	517.845	-0.112243	0.0708487	1.70939	unchanged	12.1521	C28H48O2	455.334	4.71692	C15795	Metabolic pathways(ko01100);;Biosynthesis of secondary metabolites(ko01110)	--	--	--	--	--	--	--	--	--	--
pos_5293	L-Lysine	267.608	314.434	297.483	267.865	268.85	278.604	-0.10936	0.255101	1.32782	unchanged	38.4137	C6H14N2O2	164.145	4.73142	C00047	Lysine biosynthesis(ko00300);;Lysine degradation(ko00310);;D-Amino acid metabolism(ko00470);;Biotin metabolism(ko00780);;Aminoacyl-tRNA biosynthesis(ko00970);;Biosynthesis of various other secondary metabolites(ko00997);;Metabolic pathways(ko01100);;Biosynthesis of secondary metabolites(ko01110);;Microbial metabolism in diverse environments(ko01120);;2-Oxocarboxylic acid metabolism(ko01210);;Bios…	--	--	--	--	HMDB0000182	56-87-1	Organic compounds	Organic acids and derivatives	Carboxylic acids and derivatives	Amino acids, peptides, and analogues
pos_5299	N-Cyclohexylformamide	23233.8	24266.4	23572.8	21270.5	21462.4	22822	-0.116599	0.0423929	1.85452	down	0.141953	C7H13NO	255.207	4.73142	C11519	Caprolactam degradation(ko00930);;Microbial metabolism in diverse environments(ko01120)	--	--	--	--	HMDB0255105	--	Organic compounds	Organic acids and derivatives	Carboxylic acids and derivatives	Carboxylic acid derivatives
pos_5309	Dodecanoylcarnitine	1936.86	2129.75	2115.09	1910.98	1913.64	2024.79	-0.0797131	0.215897	1.32828	unchanged	32.1455	C19H37NO4	326.28	4.73142	--	--	LMFA07070062	Fatty Acyls [FA]	Fatty esters [FA07]	Fatty acyl carnitines [FA0707]	HMDB0002250	25518-54-1	Organic compounds	Lipids and lipid-like molecules	Fatty Acyls	Fatty acid esters
pos_5320	DG(14:1(9Z)/14:1(9Z)/0:0)	374256	380232	398228	344696	353701	377789	-0.09911	0.111718	1.56538	unchanged	-26.6427	C31H56O5	509.407	4.73142	--	--	LMGL02010325	Glycerolipids [GL]	Diradylglycerols [GL02]	Diacylglycerols [GL0201]	HMDB0007038	--	Organic compounds	Lipids and lipid-like molecules	Glycerolipids	Diradylglycerols
pos_5327	1'-Hydroxy-gamma-carotene	1339.25	1789.35	2165.04	1754.06	2205.53	2128.97	0.201841	0.404099	0.975962	unchanged	20.1206	C40H58O	554.459	4.73142	C15859	Carotenoid biosynthesis(ko00906);;Biosynthesis of secondary metabolites(ko01110)	--	--	--	--	HMDB0304005	--	Organic compounds	Lipids and lipid-like molecules	Prenol lipids	Tetraterpenoids
pos_5336	Trachelanthamidine	499.408	565.169	573.87	529.354	549.544	571.269	0.0102831	0.891924	0.178382	unchanged	-0.105339	C8H15NO	283.238	4.73865	C12440	Biosynthesis of secondary metabolites(ko01110)	--	--	--	--	--	--	--	--	--	--
pos_5371	Lupinine	77.1922	99.2031	86.0751	86.3738	79.1896	74.413	-0.129262	0.376697	1.03085	unchanged	-4.04047	C10H19NO	211.18	4.77397	C10773	Biosynthesis of secondary metabolites(ko01110)	--	--	--	--	HMDB0304704	--	Organic compounds	Alkaloids and derivatives	Lupin alkaloids	Sparteine, lupanine, and related alkaloids
pos_539	2-C-Methyl-D-erythritol 4-phosphate	144.556	141.278	194.27	205.536	162.208	133.092	0.060987	0.8121	0.251789	unchanged	0.41954	C5H13O7P	181.026	1.14048	C11434	Terpenoid backbone biosynthesis(ko00900);;Metabolic pathways(ko01100);;Biosynthesis of secondary metabolites(ko01110)	--	--	--	--	HMDB0304061	--	Organic compounds	Organic acids and derivatives	Organic phosphoric acids and derivatives	Phosphate esters
pos_542	Thiophene	37.2082	25.6572	33.3469	27.0509	37.9365	26.4027	-0.074183	0.766418	0.312463	unchanged	-26.148	C4H4S	122.964	1.46123	--	--	--	--	--	--	HMDB0029718	110-02-1	Organic compounds	Organoheterocyclic compounds	Heteroaromatic compounds	--
pos_5431	4,4'-Diaponeurosporenic acid	110.869	98.9616	111.883	129.248	126.887	107.062	0.174974	0.182174	1.41024	unchanged	11.2074	C30H40O2	865.623	4.78137	C16146	Carotenoid biosynthesis(ko00906);;Biosynthesis of secondary metabolites(ko01110)	LMPR0106010041	Prenol Lipids [PR]	Isoprenoids [PR01]	C30 isoprenoids (triterpenes) [PR0106]	--	--	--	--	--	--
pos_5461	Vulpecholate	90.3779	112.192	97.362	93.9186	103.761	94.769	-0.0364515	0.751279	0.369057	unchanged	16.1479	C24H40O5	409.301	4.80312	C17650	Secondary bile acid biosynthesis(ko00121)	--	--	--	--	--	--	--	--	--	--
pos_5476	16-Oxopalmitate	464.16	520.09	511.686	523.936	606.021	553.54	0.170413	0.109316	1.61738	unchanged	9.40932	C16H30O3	563.433	4.79587	C19614	Cutin, suberine and wax biosynthesis(ko00073);;Metabolic pathways(ko01100)	--	--	--	--	--	--	--	--	--	--
pos_5485	ent-11beta-Hydroxycassa-12,15-diene	42.8569	55.392	89.6123	82.5584	86.7391	45.089	0.190547	0.669933	0.490261	unchanged	-18.2744	C20H32O	599.469	4.80312	C20150	Diterpenoid biosynthesis(ko00904);;Biosynthesis of secondary metabolites(ko01110)	--	--	--	--	--	--	--	--	--	--
pos_5489	PA(18:0/18:1(9Z))	697.983	969.164	1077.83	896.043	1174.08	1040.25	0.180293	0.43403	0.911553	unchanged	47.6887	C39H75O8P	667.54	4.80312	--	--	LMGP10010037	Glycerophospholipids [GP]	Glycerophosphates [GP10]	Diacylglycerophosphates [GP1001]	--	--	--	--	--	--
pos_5496	PE(16:0/19:0)	88.1234	78.4078	62.8496	79.5261	87.6374	78.1081	0.0966352	0.558289	0.699678	unchanged	-26.1814	C40H80NO8P	751.577	4.79587	--	--	LMGP02010173	Glycerophospholipids [GP]	Glycerophosphoethanolamines [GP02]	Diacylglycerophosphoethanolamines [GP0201]	--	--	--	--	--	--
pos_550	Tyramine	215.25	132.561	38.2243	513.717	21.6581	25.3226	0.53849	0.761477	0.317642	unchanged	2.95996	C8H11NO	120.081	1.72482	C00483	Tyrosine metabolism(ko00350);;Methane metabolism(ko00680);;Metabolic pathways(ko01100);;Biosynthesis of secondary metabolites(ko01110);;Biosynthesis of cofactors(ko01240)	--	--	--	--	HMDB0000306	51-67-2	Organic compounds	Benzenoids	Benzene and substituted derivatives	Phenethylamines
pos_5526	9(S)-HPOT	616.647	688.135	660.362	634.131	595.91	643.738	-0.0686845	0.304066	1.14696	unchanged	-43.5516	C18H30O4	328.235	4.8249	C16321	alpha-Linolenic acid metabolism(ko00592);;Biosynthesis of secondary metabolites(ko01110)	--	--	--	--	--	--	--	--	--	--
pos_555	4-Trimethylammoniobutanal	4529.55	5031.29	5109.33	4748.89	4060.62	4655.99	-0.123617	0.229432	1.29886	unchanged	-0.384903	C7H16NO+	172.157	1.74627	C01149	Lysine degradation(ko00310);;Metabolic pathways(ko01100)	--	--	--	--	HMDB0001345	64595-66-0	Organic compounds	Organic oxygen compounds	Organooxygen compounds	Carbonyl compounds
pos_5571	2-ethylfuran	502.982	602.772	580.32	527.215	515.84	539.597	-0.0913239	0.372469	1.07316	unchanged	0.158048	C6H8O	210.149	4.8394	--	--	--	--	--	--	HMDB0040587	3208-16-0	Organic compounds	Organoheterocyclic compounds	Heteroaromatic compounds	--
pos_5577	Methyl-3-ethyl-butanoate	32.7811	30.2556	53.3568	34.7982	25.2102	36.6364	-0.268247	0.479365	0.826178	unchanged	-16.3311	C7H13O2-	281.168	4.8394	--	--	--	--	--	--	--	--	--	--	--	--
pos_5587	5-Hydroxy-1-(4-hydroxyphenyl)-3-decanone	3.88429	4.80632	7.60442	12.5062	12.6561	5.3909	0.906891	0.175684	1.45995	unchanged	15.626	C16H24O3	229.163	4.84665	C17747	Biosynthesis of secondary metabolites(ko01110)	--	--	--	--	--	--	--	--	--	--
pos_562	N-(6-aminohexanoyl)-6-aminohexanoic acid	80376.7	79050.2	75806.2	68174.3	74031.9	75652.1	-0.110701	0.109034	1.59531	unchanged	0.526811	C12H24N2O3	245.187	1.93205	--	--	LMFA00000009	Fatty Acyls [FA]	Other Fatty Acyls [FA00]	--	--	--	--	--	--	--
pos_5626	2-nonanone	916.617	931.963	924.116	846.838	850.635	900.512	-0.0938965	0.0699103	1.86306	unchanged	-1.0696	C9H18O	323.234	4.86118	--	--	--	--	--	--	HMDB0031266	821-55-6	Organic compounds	Organic oxygen compounds	Organooxygen compounds	Carbonyl compounds
pos_5651	Dihydromonacolin L acid	131.003	117.719	150.11	153.14	158.476	156.456	0.230948	0.129918	1.70637	unchanged	-19.0213	C19H32O4	649.455	4.86118	C20851	Biosynthesis of various other secondary metabolites(ko00997);;Metabolic pathways(ko01100);;Biosynthesis of secondary metabolites(ko01110)	--	--	--	--	--	--	--	--	--	--
pos_567	Dihydrophaseic acid	1277.68	4.14e-07	4.14e-07	4.14e-07	4.14e-07	4.14e-07	-29.9368	0.42265	0.979674	unchanged	-3.2058	C15H22O5	324.18	1.93918	C15971	Carotenoid biosynthesis(ko00906)	LMPR0103050005	Prenol Lipids [PR]	Isoprenoids [PR01]	C15 isoprenoids (sesquiterpenes) [PR0103]	HMDB0038660	41756-77-8	Organic compounds	Lipids and lipid-like molecules	Prenol lipids	Sesquiterpenoids
[truncated: 226 more rows]
