# Supplementary material for: Density-mediated freshwater plastisphere microbiomes preferentially degrade conventional rather than biodegradable microplastics
Source: ISME J. 2026 Jun 27;20(1):wrag167. doi: 10.1093/ismejo/wrag167 (PMC13403190; doi:10.1093/ismejo/wrag167)
Supplement: Supplementary_material_wrag167 [file supplementary_material_wrag167.zip › Supplementary Material Table S14.xlsx]

## Sheet: Supplementary Material Table S1
#ID	PLA1	PLA2	PLA3	PP1	PP2	PP3	A_vs_B_Pvalue	A_vs_B_log2FC	A_vs_B_(Pvalue_0.01_FC_2)_regulated	GO_annotation	KEGG_annotation	KEGG_pathway_annotation	COG_class	COG_class_annotation	Pfam_annotation
A0A060PI84	63.5	112	1.1	855.8	925.9	1885.3	0.0713866	4.37604	normal	Biological Process: translation (GO:0006412);; Cellular Component: ribosome (GO:0005840);; Molecular Function: rRNA binding (GO:0019843);; Molecular Function: structural constituent of ribosome (GO:0003735)	K02878|bxh:BAXH7_00128	Ribosome (ko03010)	[J]	Translation, ribosomal structure and biogenesis	Ribosomal protein L16p/L10e
A0A060PP04	442.8	686.5	362	6568	6428.2	6497	3.46e-05	3.70833	up	Biological Process: translation (GO:0006412);; Cellular Component: ribosome (GO:0005840);; Molecular Function: structural constituent of ribosome (GO:0003735)	K02884|bjs:MY9_1750	Ribosome (ko03010)	[J]	Translation, ribosomal structure and biogenesis	Ribosomal protein L19
A0A063CHD2	330.9	368.8	554	1289.8	1364.6	528	0.130352	1.34392	normal	Biological Process: tricarboxylic acid cycle (GO:0006099);; Molecular Function: nucleotide binding (GO:0000166);; Molecular Function: succinate-CoA ligase (ADP-forming) activity (GO:0004775)	K01902|btw:BF38_5004	Citrate cycle (TCA cycle) (ko00020);; Propanoate metabolism (ko00640);; C5-Branched dibasic acid metabolism (ko00660);; Biosynthesis of antibiotics (ko01130);; Carbon metabolism (ko01200)	[C]	Energy production and conversion	CoA binding domain
A0A063X650	113.4	257.2	1.1	721.6	594	1065.4	0.0240055	2.67936	normal	Biological Process: translation (GO:0006412);; Cellular Component: ribosome (GO:0005840);; Molecular Function: structural constituent of ribosome (GO:0003735)	K02935|bsx:C663_0106	Ribosome (ko03010)	[J]	Translation, ribosomal structure and biogenesis	Ribosomal protein L7/L12 C-terminal domain
A0A063X741	1.5	218.2	212.7	2310.4	2462.3	3567	0.0191648	4.26956	normal	Biological Process: translation (GO:0006412);; Cellular Component: small ribosomal subunit (GO:0015935);; Molecular Function: rRNA binding (GO:0019843);; Molecular Function: structural constituent of ribosome (GO:0003735);; Molecular Function: tRNA binding (GO:0000049)	K02992|bsy:I653_00560	Ribosome (ko03010)	[J]	Translation, ribosomal structure and biogenesis	Ribosomal protein S7p/S5e
A0A063X754	1.5	92.1	82.4	954.3	1217.8	724.9	0.0203475	4.04091	normal	Biological Process: translation (GO:0006412);; Cellular Component: large ribosomal subunit (GO:0015934);; Molecular Function: rRNA binding (GO:0019843);; Molecular Function: structural constituent of ribosome (GO:0003735)	K02874|bsy:I653_00635	Ribosome (ko03010)	[J]	Translation, ribosomal structure and biogenesis	Ribosomal protein L14p/L23e
A0A063X8C5	216.8	126	1.1	690.3	732.2	913.2	0.00207075	2.76379	up	Biological Process: S-adenosylmethionine biosynthetic process (GO:0006556);; Biological Process: one-carbon metabolic process (GO:0006730);; Cellular Component: cytoplasm (GO:0005737);; Molecular Function: ATP binding (GO:0005524);; Molecular Function: magnesium ion binding (GO:0000287);; Molecular Function: methionine adenosyltransferase activity (GO:0004478)	K00789|bsy:I653_14640	Cysteine and methionine metabolism (ko00270);; Biosynthesis of amino acids (ko01230)	[H]	Coenzyme transport and metabolism	S-adenosylmethionine synthetase, C-terminal domain
A0A063X9W4	556.9	1736.2	293.8	3491.2	4194.8	2294.8	0.0275779	1.94793	normal	Biological Process: chromosome condensation (GO:0030261);; Molecular Function: DNA binding (GO:0003677);; Molecular Function: structural constituent of chromatin (GO:0030527)	--	--	[L]	Replication, recombination and repair	Bacterial DNA-binding protein
A0A063XAX1	123.3	275.6	175	1099.6	748.5	1240.6	0.0215189	2.42813	normal	Cellular Component: cytoplasm (GO:0005737);; Molecular Function: ATP binding (GO:0005524)	--	--	[O]	Posttranslational modification, protein turnover, chaperones	Chaperonin 10 Kd subunit
A0A063XCB6	144	198.5	200.1	5238.3	8977.3	9969.5	0.0318047	5.47809	normal	Biological Process: translation (GO:0006412);; Cellular Component: large ribosomal subunit (GO:0015934);; Molecular Function: rRNA binding (GO:0019843);; Molecular Function: structural constituent of ribosome (GO:0003735);; Molecular Function: transferase activity (GO:0016740)	K02886|bsy:I653_00600	Ribosome (ko03010)	[J]	Translation, ribosomal structure and biogenesis	Ribosomal Proteins L2, C-terminal domain
A0A063XCS1	1.5	143.6	152.1	1787.7	1510.7	1944.4	0.00240511	4.14083	up	Biological Process: translation (GO:0006412);; Cellular Component: ribosome (GO:0005840);; Molecular Function: structural constituent of ribosome (GO:0003735)	K02996|bsy:I653_00760	Ribosome (ko03010)	[J]	Translation, ribosomal structure and biogenesis	Ribosomal protein S9/S16
A0A063XD16	1.5	371	366.2	3112.1	2402	3535.6	0.00762042	3.61481	up	Biological Process: fructose 1,6-bisphosphate metabolic process (GO:0030388);; Biological Process: glycolytic process (GO:0006096);; Molecular Function: fructose-bisphosphate aldolase activity (GO:0004332);; Molecular Function: zinc ion binding (GO:0008270)	K01624|bsy:I653_18165	Glycolysis / Gluconeogenesis (ko00010);; Pentose phosphate pathway (ko00030);; Fructose and mannose metabolism (ko00051);; Methane metabolism (ko00680);; Biosynthesis of antibiotics (ko01130);; Carbon metabolism (ko01200);; Biosynthesis of amino acids (ko01230)	[G]	Carbohydrate transport and metabolism	Fructose-bisphosphate aldolase class-II
A0A063XHM9	951.3	1182.8	463.7	6723.3	7110.7	7853.8	0.000246245	3.06152	up	Biological Process: glucose metabolic process (GO:0006006);; Molecular Function: NAD binding (GO:0051287);; Molecular Function: NADP binding (GO:0050661);; Molecular Function: oxidoreductase activity, acting on the aldehyde or oxo group of donors, NAD or NADP as acceptor (GO:0016620)	K00134|bsx:C663_3274	Glycolysis / Gluconeogenesis (ko00010);; Biosynthesis of antibiotics (ko01130);; Carbon metabolism (ko01200);; Biosynthesis of amino acids (ko01230)	[G]	Carbohydrate transport and metabolism	Glyceraldehyde 3-phosphate dehydrogenase, C-terminal domain
A0A063XI39	172.9	437.5	379.3	413.2	785.7	1980.4	0.260804	1.68365	normal	Biological Process: proteolysis (GO:0006508);; Molecular Function: ATP binding (GO:0005524);; Molecular Function: ATPase activity (GO:0016887);; Molecular Function: peptidase activity (GO:0008233);; Molecular Function: protein dimerization activity (GO:0046983);; Molecular Function: unfolded protein binding (GO:0051082);; Molecular Function: zinc ion binding (GO:0008270)	--	--	[O]	Posttranslational modification, protein turnover, chaperones	AAA domain (Cdc48 subfamily)
A0A073K1C8	3663.8	9079.2	2724.9	3253.3	5127.6	3656.9	0.627698	-0.361706	normal	Biological Process: signal transduction (GO:0007165);; Cellular Component: membrane (GO:0016020)	K03406|cace:CACET_c09150	Two-component system (ko02020);; Bacterial chemotaxis (ko02030)	[NT]	Cell motility;; Signal transduction mechanisms	Methyl-accepting chemotaxis protein (MCP) signalling domain
A0A081L7H4	1.5	71.6	59.1	433.4	627.9	278.8	0.0519759	3.34155	normal	Biological Process: asexual sporulation (GO:0030436);; Biological Process: division septum assembly (GO:0000917);; Biological Process: sporulation resulting in formation of a cellular spore (GO:0030435)	--	--	[D]	Cell cycle control, cell division, chromosome partitioning	SpoVG
A0A081L7W3	155.1	108.9	68.5	1821.9	4220.8	2842.5	0.0544426	4.73998	normal	Biological Process: regulation of transcription, DNA-templated (GO:0006355);; Molecular Function: RNA binding (GO:0003723)	K03666|bpum:BW16_09005	Quorum sensing (ko02024);; RNA degradation (ko03018)	[T]	Signal transduction mechanisms	Hfq protein
A0A081L832	462.8	2552.4	1909.5	128.8	74	186.5	0.133843	-3.66108	normal	Biological Process: organic substance transport (GO:0071702);; Biological Process: transmembrane transport (GO:0055085);; Cellular Component: outer membrane-bounded periplasmic space (GO:0030288)	K11688|bacw:QR42_02505	Two-component system (ko02020)	[G]	Carbohydrate transport and metabolism	Bacterial extracellular solute-binding protein, family 7
A0A081L916	391.2	711.8	172.1	2569.9	1845.5	1504.5	0.0225924	2.21496	normal	Biological Process: translation (GO:0006412);; Cellular Component: ribosome (GO:0005840);; Molecular Function: structural constituent of ribosome (GO:0003735)	K02904|bpu:BPUM_0110	Ribosome (ko03010)	[J]	Translation, ribosomal structure and biogenesis	Ribosomal L29 protein
A0A081LEA9	1.5	432	531.8	814.1	662.2	307.2	0.28592	0.885662	normal	Cellular Component: plasma membrane (GO:0005886);; Cellular Component: proton-transporting ATP synthase complex, catalytic core F(1) (GO:0045261);; Molecular Function: ATP binding (GO:0005524);; Molecular Function: hydrolase activity (GO:0016787);; Molecular Function: proton-transporting ATP synthase activity, rotational mechanism (GO:0046933);; Molecular Function: proton-transporting ATPase acti…	K02111|bpum:BW16_17690	Oxidative phosphorylation (ko00190)	[C]	Energy production and conversion	ATP synthase alpha/beta family, nucleotide-binding domain
A0A081LFA4	82.6	145.9	1.1	3241.1	3122.1	2823.5	0.000650924	5.32235	up	Biological Process: cell cycle (GO:0007049);; Biological Process: cell division (GO:0051301);; Cellular Component: cytoplasm (GO:0005737)	--	--	[D]	Cell cycle control, cell division, chromosome partitioning	DivIVA protein
A0A085C525	3142.3	2972.9	2212.6	4106.3	4100.2	7665.3	0.162336	0.930458	normal	Cellular Component: plasma membrane (GO:0005886);; Cellular Component: proton-transporting ATP synthase complex, catalytic core F(1) (GO:0045261);; Molecular Function: ATP binding (GO:0005524);; Molecular Function: proton-transporting ATP synthase activity, rotational mechanism (GO:0046933);; Molecular Function: proton-transporting ATPase activity, rotational mechanism (GO:0046961)	K02112|bsy:I653_18005	Oxidative phosphorylation (ko00190)	[C]	Energy production and conversion	ATP synthase alpha/beta family, nucleotide-binding domain
A0A098EW10	1.5	268	195.3	93.8	143.5	232.4	0.986561	0.0151295	normal	Biological Process: regulation of translational termination (GO:0006449);; Cellular Component: cytoplasm (GO:0005737);; Molecular Function: GTP binding (GO:0005525);; Molecular Function: GTPase activity (GO:0003924);; Molecular Function: translation release factor activity, codon specific (GO:0016149)	--	--	[J]	Translation, ribosomal structure and biogenesis	Elongation factor Tu GTP binding domain
A0A0A8JFZ2	1.5	974.2	1966.6	109	186.7	817.4	0.400988	-1.40236	normal	Biological Process: glyoxylate cycle (GO:0006097);; Biological Process: tricarboxylic acid cycle (GO:0006099);; Cellular Component: cytoplasm (GO:0005737);; Molecular Function: malate synthase activity (GO:0004474);; Molecular Function: metal ion binding (GO:0046872)	K01638|baco:OXB_0207	Pyruvate metabolism (ko00620);; Glyoxylate and dicarboxylate metabolism (ko00630);; Carbon metabolism (ko01200)	[C]	Energy production and conversion	Malate synthase
A0A0A8JK08	1.5	114.4	52.8	218.6	395.8	356.6	0.0196527	2.52501	normal	Biological Process: isoleucine biosynthetic process (GO:0009097);; Biological Process: valine biosynthetic process (GO:0009099);; Molecular Function: acetolactate synthase activity (GO:0003984);; Molecular Function: flavin adenine dinucleotide binding (GO:0050660);; Molecular Function: magnesium ion binding (GO:0000287);; Molecular Function: thiamine pyrophosphate binding (GO:0030976)	K01652|baco:OXB_1613	Valine, leucine and isoleucine biosynthesis (ko00290);; Butanoate metabolism (ko00650);; C5-Branched dibasic acid metabolism (ko00660);; Pantothenate and CoA biosynthesis (ko00770);; Biosynthesis of antibiotics (ko01130);; 2-Oxocarboxylic acid metabolism (ko01210);; Biosynthesis of amino acids (ko01230)	[EH]	Amino acid transport and metabolism;; Coenzyme transport and metabolism	Thiamine pyrophosphate enzyme, N-terminal TPP binding domain
A0A0B6AJI9	123	301.2	81.7	596	550.9	1051.8	0.0554527	2.11973	normal	Molecular Function: DNA binding (GO:0003677)	--	--	[K]	Transcription	Bacterial regulatory proteins, tetR family
A0A0B6AVH6	390.2	879.5	334	409.6	543	458.4	0.749334	-0.184686	normal	Biological Process: glycerol catabolic process (GO:0019563);; Biological Process: glycerol-3-phosphate metabolic process (GO:0006072);; Biological Process: phosphorylation (GO:0016310);; Molecular Function: ATP binding (GO:0005524);; Molecular Function: glycerol kinase activity (GO:0004370)	K00864|bmeg:BG04_2824	Glycerolipid metabolism (ko00561)	[C]	Energy production and conversion	FGGY family of carbohydrate kinases, N-terminal domain
A0A0C3LVJ4	650	499.6	440.1	1314.2	1303.5	2217.2	0.0647307	1.60473	normal	Cellular Component: cytoplasm (GO:0005737);; Molecular Function: GTP binding (GO:0005525);; Molecular Function: GTPase activity (GO:0003924);; Molecular Function: translation elongation factor activity (GO:0003746)	--	--	[J]	Translation, ribosomal structure and biogenesis	Elongation factor Tu GTP binding domain
A0A0D1KVK5	1032.4	2347.1	1622.8	3390.9	3116	5052.8	0.0473139	1.20844	normal	Molecular Function: ATP binding (GO:0005524);; Molecular Function: ATPase activity (GO:0016887)	--	--	[O]	Posttranslational modification, protein turnover, chaperones	AAA domain (Cdc48 subfamily)
A0A0F5IAX4	527.7	2568.1	3571.9	14.5	292.6	1221.3	0.186752	-2.12517	normal	Biological Process: glyoxylate cycle (GO:0006097);; Biological Process: tricarboxylic acid cycle (GO:0006099);; Cellular Component: cytoplasm (GO:0005737);; Molecular Function: malate synthase activity (GO:0004474);; Molecular Function: metal ion binding (GO:0046872)	K01638|afl:Aflv_1570	Pyruvate metabolism (ko00620);; Glyoxylate and dicarboxylate metabolism (ko00630);; Carbon metabolism (ko01200)	[C]	Energy production and conversion	Malate synthase
A0A0H3E9V9	1.5	288.5	181.7	2736.4	3425.2	2248.6	0.0124044	4.1562	normal	Biological Process: translation (GO:0006412);; Cellular Component: ribosome (GO:0005840);; Molecular Function: rRNA binding (GO:0019843);; Molecular Function: structural constituent of ribosome (GO:0003735)	K02933|batr:TD68_18255	Ribosome (ko03010)	[J]	Translation, ribosomal structure and biogenesis	Ribosomal protein L6
A0A0H4KHA9	1.5	87.9	104.1	85.1	167.2	242.6	0.152955	1.3548	normal	Biological Process: histidine catabolic process to glutamate and formamide (GO:0019556);; Biological Process: histidine catabolic process to glutamate and formate (GO:0019557);; Cellular Component: cytoplasm (GO:0005737);; Molecular Function: urocanate hydratase activity (GO:0016153)	K01712|beo:BEH_08785	Histidine metabolism (ko00340)	[E]	Amino acid transport and metabolism	Urocanase C-terminal domain
A0A0H4KLN5	1.5	823.7	507.2	146	425	1266.6	0.706622	0.463796	normal	Molecular Function: CoA-transferase activity (GO:0008410)	K01028|beo:BEH_17810	Synthesis and degradation of ketone bodies (ko00072);; Valine, leucine and isoleucine degradation (ko00280);; Butanoate metabolism (ko00650)	[I]	Lipid transport and metabolism	Coenzyme A transferase
A0A0J5GTZ9	1.5	1112.8	395	463.4	770.4	1512.1	0.411834	0.863399	normal	Biological Process: glycolytic process (GO:0006096);; Biological Process: tricarboxylic acid cycle (GO:0006099);; Molecular Function: oxoglutarate dehydrogenase (succinyl-transferring) activity (GO:0004591);; Molecular Function: thiamine pyrophosphate binding (GO:0030976)	K00164|bamp:B938_09900	Citrate cycle (TCA cycle) (ko00020);; Lysine degradation (ko00310);; Tryptophan metabolism (ko00380);; Biosynthesis of antibiotics (ko01130);; Carbon metabolism (ko01200)	[C]	Energy production and conversion	Dehydrogenase E1 component
A0A0J5GYR7	274.8	395.9	715.6	813.1	2537.6	2623.3	0.115809	2.10746	normal	Molecular Function: oxidoreductase activity, acting on the aldehyde or oxo group of donors, NAD or NADP as acceptor (GO:0016620)	K00138|pnp:IJ22_29300	Glycolysis / Gluconeogenesis (ko00010);; Pyruvate metabolism (ko00620)	[C]	Energy production and conversion	Aldehyde dehydrogenase family
A0A0M0KZ68	99.5	154.6	1.1	7.3	223.9	214.5	0.497557	0.804445	normal	Biological Process: CTP biosynthetic process (GO:0006241);; Biological Process: GTP biosynthetic process (GO:0006183);; Biological Process: UTP biosynthetic process (GO:0006228);; Biological Process: nucleoside diphosphate phosphorylation (GO:0006165);; Cellular Component: cytoplasm (GO:0005737);; Molecular Function: ATP binding (GO:0005524);; Molecular Function: metal ion binding (GO:0046872);; …	K00940|bmet:BMMGA3_10755	Purine metabolism (ko00230);; Pyrimidine metabolism (ko00240);; Biosynthesis of antibiotics (ko01130)	[F]	Nucleotide transport and metabolism	Nucleoside diphosphate kinase
A0A0M3RBI1	1.5	757.9	314	262.6	416.8	1296.3	0.488584	0.880176	normal	Biological Process: fatty acid biosynthetic process (GO:0006633);; Biological Process: malonyl-CoA biosynthetic process (GO:2001295);; Molecular Function: ATP binding (GO:0005524);; Molecular Function: acetyl-CoA carboxylase activity (GO:0003989);; Molecular Function: biotin carboxylase activity (GO:0004075);; Molecular Function: metal ion binding (GO:0046872)	K01961|baco:OXB_2750	Fatty acid biosynthesis (ko00061);; Pyruvate metabolism (ko00620);; Propanoate metabolism (ko00640);; Biosynthesis of antibiotics (ko01130);; Carbon metabolism (ko01200);; Fatty acid metabolism (ko01212)	[I]	Lipid transport and metabolism	Carbamoyl-phosphate synthase L chain, ATP binding domain
A0A0M4GEF0	37076.6	6333.8	9522.7	20660.7	3987.9	9371.8	0.605005	-0.63777	normal	Biological Process: ribosomal small subunit biogenesis (GO:0042274);; Cellular Component: cytoplasm (GO:0005737);; Molecular Function: GTP binding (GO:0005525);; Molecular Function: GTPase activity (GO:0003924);; Molecular Function: metal ion binding (GO:0046872);; Molecular Function: rRNA binding (GO:0019843)	--	--	[J]	Translation, ribosomal structure and biogenesis	RsgA GTPase
A0A0M5JQJ6	255.1	1191.7	1037.2	7.3	123.7	130.8	0.122481	-3.24613	normal	Molecular Function: dioxygenase activity (GO:0051213);; Molecular Function: nitronate monooxygenase activity (GO:0018580)	K02371|bon:A361_12090	Fatty acid biosynthesis (ko00061);; Fatty acid metabolism (ko01212)	[R]	General function prediction only	Nitronate monooxygenase
A0A0V8JJP8	3682	3116.7	4193.3	1548.4	3715.9	4717.7	0.759938	-0.139053	normal	Molecular Function: ATP binding (GO:0005524);; Molecular Function: unfolded protein binding (GO:0051082)	K04043|bmh:BMWSH_0675	RNA degradation (ko03018)	[O]	Posttranslational modification, protein turnover, chaperones	Hsp70 protein
A0A0V8JP35	2203.2	1044.9	921.6	863.1	1027.2	1416.3	0.565759	-0.334595	normal	Biological Process: hydrogen peroxide catabolic process (GO:0042744);; Biological Process: response to oxidative stress (GO:0006979);; Molecular Function: catalase activity (GO:0004096);; Molecular Function: heme binding (GO:0020037);; Molecular Function: metal ion binding (GO:0046872)	K03781|bmd:BMD_5226	Tryptophan metabolism (ko00380);; Glyoxylate and dicarboxylate metabolism (ko00630);; Biosynthesis of antibiotics (ko01130);; Carbon metabolism (ko01200)	[P]	Inorganic ion transport and metabolism	Catalase
A0A147K768	6306.9	3256.7	511.1	16269.5	3677.4	4835.8	0.350898	1.2986	normal	Biological Process: cell cycle (GO:0007049);; Biological Process: cell division (GO:0051301);; Biological Process: protein folding (GO:0006457);; Biological Process: protein transport (GO:0015031);; Cellular Component: cytoplasm (GO:0005737);; Molecular Function: peptidyl-prolyl cis-trans isomerase activity (GO:0003755)	--	--	[O]	Posttranslational modification, protein turnover, chaperones	Bacterial trigger factor protein (TF)
A0A150F767	427.4	605.8	269.3	3596.6	3550.9	4960.6	0.01316	3.21662	normal	Biological Process: glycolytic process (GO:0006096);; Cellular Component: cell surface (GO:0009986);; Cellular Component: extracellular region (GO:0005576);; Cellular Component: phosphopyruvate hydratase complex (GO:0000015);; Molecular Function: magnesium ion binding (GO:0000287);; Molecular Function: phosphopyruvate hydratase activity (GO:0004634)	K01689|bya:BANAU_3303	Glycolysis / Gluconeogenesis (ko00010);; Methane metabolism (ko00680);; Biosynthesis of antibiotics (ko01130);; Carbon metabolism (ko01200);; Biosynthesis of amino acids (ko01230);; RNA degradation (ko03018)	[G]	Carbohydrate transport and metabolism	Enolase, C-terminal TIM barrel domain
A0A150FAS9	1.5	34.8	293.6	780.7	701.1	1124.8	0.0114502	2.98207	normal	Biological Process: translation (GO:0006412);; Cellular Component: small ribosomal subunit (GO:0015935);; Molecular Function: structural constituent of ribosome (GO:0003735)	K02967|bya:BANAU_1603	Ribosome (ko03010)	[J]	Translation, ribosomal structure and biogenesis	Ribosomal protein S2
A0A176J7T9	1.5	152895	194453	105945	106268	96082	0.846277	-0.172076	normal	Molecular Function: NAD glycohydrolase activity (GO:0061810)	--	--	[V]	Defense mechanisms	LXG domain of WXG superfamily
A0A1B8W0T0	4529.1	1279.2	2052.5	1769.5	1330.3	1293	0.359312	-0.839535	normal	Cellular Component: integral component of membrane (GO:0016021);; Molecular Function: phosphorelay sensor kinase activity (GO:0000155);; Molecular Function: protein dimerization activity (GO:0046983)	--	--	[T]	Signal transduction mechanisms	Histidine kinase
A0A1B8WF43	2196.5	5726.6	1.1	289.4	1738	1149.5	0.44513	-1.31865	normal	Cellular Component: cytoplasm (GO:0005737);; Molecular Function: GTP binding (GO:0005525);; Molecular Function: GTPase activity (GO:0003924);; Molecular Function: translation elongation factor activity (GO:0003746)	--	--	[J]	Translation, ribosomal structure and biogenesis	Elongation factor Tu GTP binding domain
A0A1B8WF84	1.5	210.2	153.2	935.7	445.6	870.9	0.0400662	2.62576	normal	Biological Process: translation (GO:0006412);; Cellular Component: ribosome (GO:0005840);; Molecular Function: rRNA binding (GO:0019843);; Molecular Function: structural constituent of ribosome (GO:0003735);; Molecular Function: tRNA binding (GO:0000049)	K02931|pnp:IJ22_45960	Ribosome (ko03010)	[J]	Translation, ribosomal structure and biogenesis	ribosomal L5P family C-terminus
A0A1B8WLJ5	7986.2	4372.4	7290.5	83.7	190.1	852.9	0.0262102	-4.12429	normal	Molecular Function: oxidoreductase activity (GO:0016491)	--	--	[R]	General function prediction only	Aldo/keto reductase family
A0A1B8WLM0	1.5	189.5	247.1	481.7	745.6	1505.2	0.123213	2.64089	normal	Cellular Component: integral component of membrane (GO:0016021);; Molecular Function: ATP binding (GO:0005524)	--	--	[V]	Defense mechanisms	ABC transporter transmembrane region
A0A1B9B5G7	1700.7	1962.1	1078.6	2585.7	1515.5	645.2	0.998031	0.00152058	normal	Biological Process: glyoxylate cycle (GO:0006097);; Biological Process: tricarboxylic acid cycle (GO:0006099);; Molecular Function: NAD binding (GO:0051287);; Molecular Function: isocitrate dehydrogenase (NADP+) activity (GO:0004450);; Molecular Function: magnesium ion binding (GO:0000287)	K00031|bon:A361_22180	Citrate cycle (TCA cycle) (ko00020);; Glutathione metabolism (ko00480);; Biosynthesis of antibiotics (ko01130);; Carbon metabolism (ko01200);; 2-Oxocarboxylic acid metabolism (ko01210);; Biosynthesis of amino acids (ko01230)	[C]	Energy production and conversion	Isocitrate/isopropylmalate dehydrogenase
A0A1E5LJQ8	91	250.2	333.7	34.2	388	312	0.886667	0.121499	normal	Biological Process: glyoxylate cycle (GO:0006097);; Biological Process: tricarboxylic acid cycle (GO:0006099);; Cellular Component: cytoplasm (GO:0005737);; Molecular Function: malate synthase activity (GO:0004474);; Molecular Function: metal ion binding (GO:0046872)	K01638|gst:HW35_01875	Pyruvate metabolism (ko00620);; Glyoxylate and dicarboxylate metabolism (ko00630);; Carbon metabolism (ko01200)	[C]	Energy production and conversion	Malate synthase
A0A1H3Q1W2	1602.5	1233.9	873.6	90.9	88.6	188.7	0.0312906	-3.33286	normal	Molecular Function: catalytic activity (GO:0003824)	--	--	[I]	Lipid transport and metabolism	Enoyl-CoA hydratase/isomerase
A0A1I1FAR3	2068.5	10634.7	965.1	336.6	385.8	776.9	0.315554	-3.18847	normal	Molecular Function: catalytic activity (GO:0003824)	--	--	[I]	Lipid transport and metabolism	Enoyl-CoA hydratase/isomerase
A0A1I1HP43	977.2	2105	1679.6	1385.9	1670.9	1138.6	0.640864	-0.182699	normal	Cellular Component: integral component of membrane (GO:0016021)	K20491|bnc:BCN_3592	ABC transporters (ko02010);; Two-component system (ko02020);; Quorum sensing (ko02024)	[S]	Function unknown	--
A0A1Q9Q4W8	123.3	124.1	1.1	379.4	392.6	402.9	0.015066	2.24122	normal	Biological Process: protoporphyrinogen IX biosynthetic process (GO:0006782);; Molecular Function: metal ion binding (GO:0046872);; Molecular Function: porphobilinogen synthase activity (GO:0004655)	K01698|gst:HW35_05220	Porphyrin and chlorophyll metabolism (ko00860)	[H]	Coenzyme transport and metabolism	Delta-aminolevulinic acid dehydratase
A0A1R1RM62	2549.7	2516.8	5100.8	80.2	109.9	165.9	0.0620525	-4.83592	normal	Biological Process: protein refolding (GO:0042026);; Cellular Component: cytoplasm (GO:0005737);; Molecular Function: ATP binding (GO:0005524);; Molecular Function: isomerase activity (GO:0016853);; Molecular Function: unfolded protein binding (GO:0051082)	K04077|bli:BL03283	RNA degradation (ko03018)	[O]	Posttranslational modification, protein turnover, chaperones	TCP-1/cpn60 chaperonin family
A0A1S2QQD2	1.5	157242	179456	99186.9	91029.6	110450	0.851678	-0.1633	normal	Biological Process: glutamate biosynthetic process (GO:0006537);; Cellular Component: integral component of membrane (GO:0016021);; Molecular Function: glutamate synthase activity (GO:0015930)	--	--	[E]	Amino acid transport and metabolism	Conserved region in glutamate synthase
A0A1Y0YU44	107.5	140.8	1.1	1095.3	1222	1227.6	5.38e-05	3.82921	up	Molecular Function: ATP binding (GO:0005524);; Molecular Function: unfolded protein binding (GO:0051082)	K04043|bli:BL02097	RNA degradation (ko03018)	[O]	Posttranslational modification, protein turnover, chaperones	Hsp70 protein
A0A1Y3PCI3	410.1	255.7	1.1	306	1089	189.4	0.399565	1.24839	normal	Cellular Component: plasma membrane (GO:0005886);; Cellular Component: proton-transporting ATP synthase complex, catalytic core F(1) (GO:0045261);; Molecular Function: ATP binding (GO:0005524);; Molecular Function: proton-transporting ATP synthase activity, rotational mechanism (GO:0046933);; Molecular Function: proton-transporting ATPase activity, rotational mechanism (GO:0046961)	K02111|plv:ERIC2_c00500	Oxidative phosphorylation (ko00190)	[C]	Energy production and conversion	ATP synthase alpha/beta family, nucleotide-binding domain
A0A1Y3PHN7	1240.9	3846.4	1998.2	1165.5	1902	2071.3	0.497759	-0.463438	normal	Molecular Function: metal ion binding (GO:0046872);; Molecular Function: superoxide dismutase activity (GO:0004784)	--	--	[P]	Inorganic ion transport and metabolism	Iron/manganese superoxide dismutases, C-terminal domain
A0A1Y3PKW8	3246.7	10833.6	2484.8	3691.8	6729.3	13768.8	0.560224	0.546258	normal	Cellular Component: cytoplasm (GO:0005737);; Molecular Function: GTP binding (GO:0005525);; Molecular Function: GTPase activity (GO:0003924);; Molecular Function: translation elongation factor activity (GO:0003746)	--	--	[J]	Translation, ribosomal structure and biogenesis	Elongation factor Tu GTP binding domain
A0A1Y3PM24	4746.6	2801.4	5127.7	1397	2669.2	2472.9	0.0856899	-0.954901	normal	Biological Process: DNA replication (GO:0006260);; Biological Process: chromosome condensation (GO:0030261);; Biological Process: sister chromatid cohesion (GO:0007062);; Cellular Component: chromosome (GO:0005694);; Cellular Component: cytoplasm (GO:0005737);; Molecular Function: ATP binding (GO:0005524);; Molecular Function: ATPase activity (GO:0016887);; Molecular Function: DNA binding (GO:000…	--	--	[D]	Cell cycle control, cell division, chromosome partitioning	RecF/RecN/SMC N terminal domain
A0A1Y3PP85	270.8	2629.3	877.8	120.3	195	260.3	0.269975	-2.71445	normal	Biological Process: carbohydrate transport (GO:0008643);; Molecular Function: ATP binding (GO:0005524)	K05816|pow:IJ21_28390	ABC transporters (ko02010)	[E]	Amino acid transport and metabolism	ABC transporter
A0A1Y3PPA3	1.5	784.2	448.7	208.1	783.8	1637.4	0.396111	1.09087	normal	Biological Process: translation (GO:0006412);; Cellular Component: large ribosomal subunit (GO:0015934);; Molecular Function: rRNA binding (GO:0019843);; Molecular Function: structural constituent of ribosome (GO:0003735);; Molecular Function: transferase activity (GO:0016740)	K02886|bcl:ABC0153	Ribosome (ko03010)	[J]	Translation, ribosomal structure and biogenesis	Ribosomal Proteins L2, C-terminal domain
A0A285CMV1	2425.7	2663	4117.8	4738.9	3695.8	757.5	0.997332	-0.00224261	normal	Biological Process: hydrogen peroxide catabolic process (GO:0042744);; Biological Process: response to oxidative stress (GO:0006979);; Molecular Function: catalase activity (GO:0004096);; Molecular Function: heme binding (GO:0020037);; Molecular Function: metal ion binding (GO:0046872)	K03781|bcoa:BF29_1320	Tryptophan metabolism (ko00380);; Glyoxylate and dicarboxylate metabolism (ko00630);; Biosynthesis of antibiotics (ko01130);; Carbon metabolism (ko01200)	[P]	Inorganic ion transport and metabolism	Catalase
A0A2A5IDX9	500.4	3657.6	1597.3	653.9	1363.7	3201.8	0.888852	-0.141007	normal	Biological Process: transcription, DNA-templated (GO:0006351);; Cellular Component: DNA-directed RNA polymerase complex (GO:0000428);; Molecular Function: DNA binding (GO:0003677);; Molecular Function: DNA-directed 5'-3' RNA polymerase activity (GO:0003899)	K03046|ahy:AHML_21255	Purine metabolism (ko00230);; Pyrimidine metabolism (ko00240);; RNA polymerase (ko03020)	[K]	Transcription	RNA polymerase Rpb1, domain 5
A0A2A5IHR0	1915.7	3860	1943.5	4277.6	5707	8943.9	0.0965154	1.29404	normal	Molecular Function: GTP binding (GO:0005525);; Molecular Function: hydrolase activity (GO:0016787);; Molecular Function: translation elongation factor activity (GO:0003746)	--	--	[J]	Translation, ribosomal structure and biogenesis	Elongation factor Tu domain 2
A0A2A5INA6	197.5	1932.7	727.5	88.8	182	391.4	0.288731	-2.10952	normal	Molecular Function: oxidoreductase activity, acting on the aldehyde or oxo group of donors, NAD or NADP as acceptor (GO:0016620)	--	--	[C]	Energy production and conversion	Aldehyde dehydrogenase family
A0A2A9BL75	1.5	223.2	267.9	150	317.7	653.3	0.300779	1.1863	normal	Biological Process: hydrogen peroxide catabolic process (GO:0042744);; Biological Process: response to oxidative stress (GO:0006979);; Molecular Function: catalase activity (GO:0004096);; Molecular Function: heme binding (GO:0020037);; Molecular Function: metal ion binding (GO:0046872)	K03782|jeo:JMA_04380	Phenylalanine metabolism (ko00360);; Tryptophan metabolism (ko00380)	[P]	Inorganic ion transport and metabolism	Peroxidase
A0A2M8SUL1	1222.2	2189.1	874	982	1011.9	1421.6	0.546705	-0.327299	normal	Biological Process: protein catabolic process (GO:0030163);; Biological Process: proteolysis (GO:0006508);; Cellular Component: integral component of membrane (GO:0016021);; Cellular Component: plasma membrane (GO:0005886);; Molecular Function: ATP binding (GO:0005524);; Molecular Function: ATP-dependent peptidase activity (GO:0004176);; Molecular Function: ATPase activity (GO:0016887);; Molecula…	--	--	[O]	Posttranslational modification, protein turnover, chaperones	Peptidase family M41
A0A2M8T3P4	1.5	608.4	506.4	1545	1454.7	1618.2	0.0197292	2.04851	normal	Biological Process: tricarboxylic acid cycle (GO:0006099);; Cellular Component: cytoplasm (GO:0005737);; Molecular Function: ATP binding (GO:0005524);; Molecular Function: magnesium ion binding (GO:0000287);; Molecular Function: succinate-CoA ligase (ADP-forming) activity (GO:0004775)	K01903|bst:GYO_1961	Citrate cycle (TCA cycle) (ko00020);; Propanoate metabolism (ko00640);; C5-Branched dibasic acid metabolism (ko00660);; Biosynthesis of antibiotics (ko01130);; Carbon metabolism (ko01200)	[C]	Energy production and conversion	ATP-grasp domain
A0A2M9NSK2	1.5	6659.1	1621.7	1711.2	1985.2	5101	0.9446	0.0870457	normal	Molecular Function: ATP binding (GO:0005524);; Molecular Function: DNA binding (GO:0003677)	--	--	[D]	Cell cycle control, cell division, chromosome partitioning	FtsK/SpoIIIE family
A0A2N5FYH7	2105.2	5475.4	2405.9	8068	11316.1	4691.3	0.117521	1.26951	normal	Molecular Function: sorbitol-6-phosphate 2-dehydrogenase activity (GO:0009010)	K00068|bif:N288_22755	Fructose and mannose metabolism (ko00051)	[IQR]	Lipid transport and metabolism;; Secondary metabolites biosynthesis, transport and catabolism;; General function prediction only	short chain dehydrogenase
A0A2N5MHN0	535.4	1967.3	928.8	1734.6	3491.3	3173.3	0.0774657	1.29141	normal	Molecular Function: ATP binding (GO:0005524);; Molecular Function: ATPase activity (GO:0016887)	--	--	[O]	Posttranslational modification, protein turnover, chaperones	AAA domain (Cdc48 subfamily)
A0A328KRT9	623.6	1793.9	648.5	704	1239.1	3853.1	0.457006	0.91875	normal	Biological Process: transcription, DNA-templated (GO:0006351);; Cellular Component: DNA-directed RNA polymerase complex (GO:0000428);; Molecular Function: DNA binding (GO:0003677);; Molecular Function: DNA-directed 5'-3' RNA polymerase activity (GO:0003899)	K03046|vpe:Varpa_0644	Purine metabolism (ko00230);; Pyrimidine metabolism (ko00240);; RNA polymerase (ko03020)	[K]	Transcription	RNA polymerase Rpb1, domain 2
A0A366XZJ0	1.5	9984.4	1724.3	182.8	617.3	226.5	0.367127	-3.51182	normal	Biological Process: protein folding (GO:0006457);; Cellular Component: plasma membrane (GO:0005886);; Molecular Function: peptidyl-prolyl cis-trans isomerase activity (GO:0003755)	--	--	[O]	Posttranslational modification, protein turnover, chaperones	PPIC-type PPIASE domain
A0A428J4C7	1.5	152.9	175.6	136	168.1	639.4	0.336225	1.51556	normal	Cellular Component: plasma membrane (GO:0005886);; Molecular Function: ATP binding (GO:0005524);; Molecular Function: amino acid-transporting ATPase activity (GO:0015424)	K09972|ble:BleG1_0670	ABC transporters (ko02010)	[E]	Amino acid transport and metabolism	ABC transporter
A0A428J933	174.9	2052.7	1404.8	7.3	65	176.4	0.176138	-3.86844	normal	Molecular Function: transferase activity, transferring acyl groups other than amino-acyl groups (GO:0016747)	K00626|bpf:BpOF4_16085	Fatty acid degradation (ko00071);; Synthesis and degradation of ketone bodies (ko00072);; Valine, leucine and isoleucine degradation (ko00280);; Lysine degradation (ko00310);; Benzoate degradation (ko00362);; Tryptophan metabolism (ko00380);; Pyruvate metabolism (ko00620);; Glyoxylate and dicarboxylate metabolism (ko00630);; Propanoate metabolism (ko00640);; Butanoate metabolism (ko00650);; Terpe…	[I]	Lipid transport and metabolism	Thiolase, N-terminal domain
A0A4Y8SY13	1.5	495.7	380	480	687.1	1380	0.167729	1.53788	normal	Biological Process: tricarboxylic acid cycle (GO:0006099);; Molecular Function: isocitrate dehydrogenase (NADP+) activity (GO:0004450)	K00031|aaa:Acav_2637	Citrate cycle (TCA cycle) (ko00020);; Glutathione metabolism (ko00480);; Biosynthesis of antibiotics (ko01130);; Carbon metabolism (ko01200);; 2-Oxocarboxylic acid metabolism (ko01210);; Biosynthesis of amino acids (ko01230)	[C]	Energy production and conversion	Isocitrate/isopropylmalate dehydrogenase
A0A5D4N1Y0	1167.8	1107.5	1096	971.3	1221.8	1482.8	0.564039	0.124793	normal	Biological Process: transcription, DNA-templated (GO:0006351);; Cellular Component: DNA-directed RNA polymerase complex (GO:0000428);; Molecular Function: DNA binding (GO:0003677);; Molecular Function: DNA-directed 5'-3' RNA polymerase activity (GO:0003899);; Molecular Function: magnesium ion binding (GO:0000287);; Molecular Function: zinc ion binding (GO:0008270)	K03046|bsy:I653_00545	Purine metabolism (ko00230);; Pyrimidine metabolism (ko00240);; RNA polymerase (ko03020)	[K]	Transcription	RNA polymerase Rpb1, domain 1
A0A5D4NB62	1.5	142.7	141	628.9	2361.1	3976.7	0.147419	4.61043	normal	Molecular Function: ferric iron binding (GO:0008199);; Molecular Function: oxidoreductase activity, oxidizing metal ions (GO:0016722)	--	--	[PV]	Inorganic ion transport and metabolism;; Defense mechanisms	Ferritin-like domain
A0A5K1N6H3	1.5	253.1	81.7	1520.9	1264	2185.2	0.0237551	3.88545	normal	Molecular Function: pyruvate dehydrogenase (acetyl-transferring) activity (GO:0004739)	K00162|bpum:BW16_07615	Glycolysis / Gluconeogenesis (ko00010);; Citrate cycle (TCA cycle) (ko00020);; Pyruvate metabolism (ko00620);; Biosynthesis of antibiotics (ko01130);; Carbon metabolism (ko01200)	[C]	Energy production and conversion	Transketolase, pyrimidine binding domain
A0A640MGB6	1060.7	4683.6	1415	4240.5	5150.6	4215.9	0.197621	0.926459	normal	Cellular Component: plasma membrane (GO:0005886);; Cellular Component: proton-transporting ATP synthase complex, catalytic core F(1) (GO:0045261);; Molecular Function: ATP binding (GO:0005524);; Molecular Function: proton-transporting ATP synthase activity, rotational mechanism (GO:0046933);; Molecular Function: proton-transporting ATPase activity, rotational mechanism (GO:0046961)	K02112|ene:ENT_17840	Oxidative phosphorylation (ko00190)	[C]	Energy production and conversion	ATP synthase alpha/beta family, nucleotide-binding domain
A0A6I7TMM9	1885.7	3461.1	1342.6	6700.3	8481.9	9906.7	0.00776549	1.9071	up	Cellular Component: cytoplasm (GO:0005737);; Molecular Function: GTP binding (GO:0005525);; Molecular Function: GTPase activity (GO:0003924);; Molecular Function: translation elongation factor activity (GO:0003746)	--	--	[J]	Translation, ribosomal structure and biogenesis	Elongation factor Tu GTP binding domain
A0A6M6EAN2	1.5	864.4	387	969.8	1307.7	2090	0.071495	1.80154	normal	Biological Process: proteolysis (GO:0006508);; Molecular Function: ATP binding (GO:0005524);; Molecular Function: ATPase activity (GO:0016887);; Molecular Function: peptidase activity (GO:0008233);; Molecular Function: protein dimerization activity (GO:0046983);; Molecular Function: unfolded protein binding (GO:0051082);; Molecular Function: zinc ion binding (GO:0008270)	--	--	[O]	Posttranslational modification, protein turnover, chaperones	AAA domain (Cdc48 subfamily)
A0A7G7U8V5	318.6	543.7	476.8	474.3	715.9	691.1	0.151555	0.490466	normal	Biological Process: RNA processing (GO:0006396);; Biological Process: mRNA catabolic process (GO:0006402);; Cellular Component: cytoplasm (GO:0005737);; Molecular Function: RNA binding (GO:0003723);; Molecular Function: magnesium ion binding (GO:0000287);; Molecular Function: polyribonucleotide nucleotidyltransferase activity (GO:0004654)	K00962|bst:GYO_2025	Purine metabolism (ko00230);; Pyrimidine metabolism (ko00240);; RNA degradation (ko03018)	[J]	Translation, ribosomal structure and biogenesis	3' exoribonuclease family, domain 1
A0A7G7U9F5	362.3	159.2	172.5	3115.9	3084.1	3075.8	0.000354475	3.74046	up	Biological Process: glycolytic process (GO:0006096);; Molecular Function: pyruvate dehydrogenase (acetyl-transferring) activity (GO:0004739)	K00161|bsy:I653_07490	Glycolysis / Gluconeogenesis (ko00010);; Citrate cycle (TCA cycle) (ko00020);; Pyruvate metabolism (ko00620);; Biosynthesis of antibiotics (ko01130);; Carbon metabolism (ko01200)	[C]	Energy production and conversion	Dehydrogenase E1 component
A0A7G7UAC3	1.5	272	734.3	5660.2	9238.7	6140.4	0.0237402	4.38381	normal	Biological Process: transmembrane transport (GO:0055085);; Cellular Component: ATP-binding cassette (ABC) transporter complex (GO:0043190);; Cellular Component: periplasmic space (GO:0042597)	K15580|bst:GYO_1447	beta-Lactam resistance (ko01501);; ABC transporters (ko02010);; Quorum sensing (ko02024)	[E]	Amino acid transport and metabolism	Bacterial extracellular solute-binding proteins, family 5 Middle
A0A7G7UAC8	117.6	31.1	1.1	2212.8	3464.1	2262.9	0.0232452	5.72799	normal	Biological Process: transmembrane transport (GO:0055085);; Cellular Component: ATP-binding cassette (ABC) transporter complex (GO:0043190);; Cellular Component: periplasmic space (GO:0042597)	K02035|bss:BSUW23_05750	Quorum sensing (ko02024)	[E]	Amino acid transport and metabolism	Bacterial extracellular solute-binding proteins, family 5 Middle
A0A7G7UD39	430.1	837.5	652	753.5	999.5	1918.5	0.236161	0.935564	normal	Biological Process: transcription, DNA-templated (GO:0006351);; Cellular Component: DNA-directed RNA polymerase complex (GO:0000428);; Molecular Function: DNA binding (GO:0003677);; Molecular Function: DNA-directed 5'-3' RNA polymerase activity (GO:0003899);; Molecular Function: ribonucleoside binding (GO:0032549)	K03043|bss:BSUW23_00545	Purine metabolism (ko00230);; Pyrimidine metabolism (ko00240);; RNA polymerase (ko03020)	[K]	Transcription	RNA polymerase Rpb2, domain 6
A0A7G7UDD1	143.5	160.6	108.2	311.4	425	382.2	0.00904295	1.43993	up	Biological Process: selenocysteine biosynthetic process (GO:0016260);; Biological Process: selenocysteinyl-tRNA(Sec) biosynthetic process (GO:0097056);; Biological Process: seryl-tRNA aminoacylation (GO:0006434);; Cellular Component: cytoplasm (GO:0005737);; Molecular Function: ATP binding (GO:0005524);; Molecular Function: serine-tRNA ligase activity (GO:0004828)	K01875|bsn:BSn5_11625	Aminoacyl-tRNA biosynthesis (ko00970)	[J]	Translation, ribosomal structure and biogenesis	tRNA synthetase class II core domain (G, H, P, S and T)
A0A7G7UDL8	295.7	506.2	149.8	2837.9	1649.5	2312.4	0.0222111	2.83691	normal	Biological Process: L-proline biosynthetic process (GO:0055129);; Cellular Component: cytoplasm (GO:0005737);; Molecular Function: ornithine(lysine) transaminase activity (GO:0050155);; Molecular Function: ornithine-oxo-acid transaminase activity (GO:0004587);; Molecular Function: pyridoxal phosphate binding (GO:0030170)	K00819|bss:BSUW23_20125	Arginine and proline metabolism (ko00330);; Biosynthesis of antibiotics (ko01130)	[E]	Amino acid transport and metabolism	Aminotransferase class-III
A0A7G7UDM0	169.9	206.1	181.2	852	1393.3	935.3	0.0346363	2.51303	normal	Biological Process: arginine metabolic process (GO:0006525);; Biological Process: urea cycle (GO:0000050);; Molecular Function: arginase activity (GO:0004053);; Molecular Function: metal ion binding (GO:0046872)	K01476|bss:BSUW23_20115	Arginine biosynthesis (ko00220);; Arginine and proline metabolism (ko00330);; Biosynthesis of antibiotics (ko01130);; Biosynthesis of amino acids (ko01230)	[E]	Amino acid transport and metabolism	Arginase family
A0A7G7UEK1	172.6	199.6	1.1	516.8	974.9	1387.5	0.0722775	2.94726	normal	Biological Process: glycine biosynthetic process from serine (GO:0019264);; Biological Process: methylation (GO:0032259);; Biological Process: tetrahydrofolate interconversion (GO:0035999);; Cellular Component: cytoplasm (GO:0005737);; Molecular Function: glycine hydroxymethyltransferase activity (GO:0004372);; Molecular Function: methyltransferase activity (GO:0008168);; Molecular Function: pyri…	K00600|bss:BSUW23_18210	Glycine, serine and threonine metabolism (ko00260);; Cyanoamino acid metabolism (ko00460);; Glyoxylate and dicarboxylate metabolism (ko00630);; One carbon pool by folate (ko00670);; Methane metabolism (ko00680);; Biosynthesis of antibiotics (ko01130);; Carbon metabolism (ko01200);; Biosynthesis of amino acids (ko01230)	[E]	Amino acid transport and metabolism	Serine hydroxymethyltransferase
A0A7G7UEK7	721.5	832.4	866.8	3096.8	2907.4	3809.2	0.0106828	2.01933	normal	Cellular Component: plasma membrane (GO:0005886);; Cellular Component: proton-transporting ATP synthase complex, catalytic core F(1) (GO:0045261);; Molecular Function: ATP binding (GO:0005524);; Molecular Function: proton-transporting ATP synthase activity, rotational mechanism (GO:0046933);; Molecular Function: proton-transporting ATPase activity, rotational mechanism (GO:0046961)	K02111|bss:BSUW23_18170	Oxidative phosphorylation (ko00190)	[C]	Energy production and conversion	ATP synthase alpha/beta family, nucleotide-binding domain
A0A7G7UGR4	3744.9	3233.3	4004.1	18396	14462.6	16187.3	0.00628974	2.15895	up	Biological Process: glyoxylate cycle (GO:0006097);; Biological Process: tricarboxylic acid cycle (GO:0006099);; Molecular Function: NAD binding (GO:0051287);; Molecular Function: isocitrate dehydrogenase (NADP+) activity (GO:0004450);; Molecular Function: magnesium ion binding (GO:0000287)	K00031|bst:GYO_3165	Citrate cycle (TCA cycle) (ko00020);; Glutathione metabolism (ko00480);; Biosynthesis of antibiotics (ko01130);; Carbon metabolism (ko01200);; 2-Oxocarboxylic acid metabolism (ko01210);; Biosynthesis of amino acids (ko01230)	[C]	Energy production and conversion	Isocitrate/isopropylmalate dehydrogenase
A0A7G7UHU7	227.4	344.2	1.1	58519.7	41895.3	30983.7	0.0320717	7.84196	normal	--	--	--	--	--	Camelysin metallo-endopeptidase
A0A7G7UI94	17.6	28.9	1.1	349.1	253.6	427.3	0.0205114	4.43554	normal	Biological Process: phosphorelay signal transduction system (GO:0000160);; Biological Process: regulation of transcription, DNA-templated (GO:0006355);; Molecular Function: DNA binding (GO:0003677)	K07775|bjs:MY9_2324	Two-component system (ko02020)	[TK]	Signal transduction mechanisms;; Transcription	Response regulator receiver domain
A0A7X0HS18	221354	14799.6	6524.9	3142.8	5964.4	4578.4	0.390861	-4.14832	normal	--	K01999|bmet:BMMGA3_14285	ABC transporters (ko02010);; Quorum sensing (ko02024)	[E]	Amino acid transport and metabolism	Periplasmic binding protein
A0A7Y8WQR2	1.5	54.9	90.7	48.1	207	137	0.215148	1.41442	normal	Molecular Function: ATP binding (GO:0005524);; Molecular Function: branched-chain amino acid transmembrane transporter activity (GO:0015658)	K01996|baco:OXB_0603	ABC transporters (ko02010);; Quorum sensing (ko02024)	[E]	Amino acid transport and metabolism	ABC transporter
A0A809FG54	1.5	124.8	146.7	3768.2	2856.3	3185.7	0.00581727	5.16731	up	--	--	--	--	--	--
A0A809FUW5	3455.4	4412.5	1786.6	576.1	511.7	287.3	0.0675459	-2.81167	normal	--	--	--	[R]	General function prediction only	LysM domain
A0A8F5DVW0	1.5	174.2	270.4	2080.4	2144.4	1043.2	0.0404719	3.56182	normal	Molecular Function: GTP binding (GO:0005525);; Molecular Function: GTPase activity (GO:0003924);; Molecular Function: translation elongation factor activity (GO:0003746)	--	--	[J]	Translation, ribosomal structure and biogenesis	Elongation factor Tu domain 2
A0A8F5DXN9	20011.7	19418.3	14249.5	46469	43915.1	42680.3	0.000702914	1.30968	up	Molecular Function: GTP binding (GO:0005525);; Molecular Function: GTPase activity (GO:0003924);; Molecular Function: translation elongation factor activity (GO:0003746)	--	--	[J]	Translation, ribosomal structure and biogenesis	Elongation factor Tu domain 2
A0A917AKQ6	32961.9	11617.8	16214	37681.6	20327.5	13270.3	0.737799	0.229563	normal	--	--	--	[T]	Signal transduction mechanisms	--
A0A940DVT9	1386.8	3441.5	1188.4	600.5	1093	1625	0.34132	-0.858441	normal	--	K00164|bcy:Bcer98_0961	Citrate cycle (TCA cycle) (ko00020);; Lysine degradation (ko00310);; Tryptophan metabolism (ko00380);; Biosynthesis of antibiotics (ko01130);; Carbon metabolism (ko01200)	[C]	Energy production and conversion	Dehydrogenase E1 component
A0A940WSZ5	8328.4	420.5	1.1	43.5	54.9	10.2	0.398987	-6.33219	normal	--	K01255|bpf:BpOF4_04760	Glutathione metabolism (ko00480)	[E]	Amino acid transport and metabolism	Cytosol aminopeptidase family, catalytic domain
A0A941APH9	1.5	107	54.4	56.7	156	198.1	0.192686	1.33445	normal	--	K01784|bsn:BSn5_10450	Galactose metabolism (ko00052);; Amino sugar and nucleotide sugar metabolism (ko00520)	[M]	Cell wall/membrane/envelope biogenesis	GDP-mannose 4,6 dehydratase
A0A942SP86	1122	657.7	1446.8	452.1	557.9	560.6	0.134314	-1.03865	normal	--	K04043|bsm:BSM4216_2631	RNA degradation (ko03018)	[O]	Posttranslational modification, protein turnover, chaperones	Hsp70 protein
A0A942TVM1	9880.3	11634.6	14519	7315.4	8534.8	10.2	0.110652	-1.18393	normal	--	K00965|bha:BH1109	Galactose metabolism (ko00052);; Amino sugar and nucleotide sugar metabolism (ko00520)	[G]	Carbohydrate transport and metabolism	Galactose-1-phosphate uridyl transferase, C-terminal domain
A0A9Q2LBJ4	170.2	289.9	426.4	1318.6	1545.9	1374.5	0.000388856	2.25753	up	--	K00088|bst:GYO_0013	Purine metabolism (ko00230)	[T]	Signal transduction mechanisms	IMP dehydrogenase / GMP reductase domain
A0A9Q2LDM0	1.5	140.1	104.1	5329.5	5119.7	5951	0.00168925	6.06067	up	--	K00111|bsn:BSn5_16530	Glycerophospholipid metabolism (ko00564)	[C]	Energy production and conversion	FAD dependent oxidoreductase
A0A9Q2LDQ3	154.3	256.7	67.9	3722.5	2617.4	2207.7	0.0257294	4.15772	normal	--	K04077|bxh:BAXH7_00589	RNA degradation (ko03018)	[O]	Posttranslational modification, protein turnover, chaperones	TCP-1/cpn60 chaperonin family
A0A9Q2LH08	388	482.4	94.4	12564.4	39394	9546.9	0.167209	5.99434	normal	--	K01569|bsut:BSUB_03551	Glyoxylate and dicarboxylate metabolism (ko00630)	[G]	Carbohydrate transport and metabolism	Cupin
A0A9Q2LIF3	366.2	256	1.1	526.2	534.3	791.4	0.0443521	1.57101	normal	--	--	--	[E]	Amino acid transport and metabolism	NADP oxidoreductase coenzyme F420-dependent
A0A9Q2LII6	1.5	56	137.2	308.6	346.3	394.2	0.006236	2.42983	up	--	K00873|bsl:A7A1_0763	Glycolysis / Gluconeogenesis (ko00010);; Purine metabolism (ko00230);; Pyruvate metabolism (ko00620);; Biosynthesis of antibiotics (ko01130);; Carbon metabolism (ko01200);; Biosynthesis of amino acids (ko01230)	[T]	Signal transduction mechanisms	Pyruvate kinase, barrel domain
A0A9Q4EL07	30.7	47.1	27.5	6310.8	4169	7229.1	0.023045	7.39383	normal	--	K00616|batr:TD68_15480	Pentose phosphate pathway (ko00030);; Biosynthesis of antibiotics (ko01130);; Carbon metabolism (ko01200);; Biosynthesis of amino acids (ko01230)	[G]	Carbohydrate transport and metabolism	Transaldolase/Fructose-6-phosphate aldolase
A0A9Q6A531	4168.1	1490.3	456.2	6611.3	3968.9	4658.4	0.0959846	1.3174	normal	--	--	--	[O]	Posttranslational modification, protein turnover, chaperones	Bacterial trigger factor protein (TF) C-terminus
A0A9X7QNQ3	1714.7	340.6	88.4	77.6	8.5	50.8	0.316571	-3.96891	normal	--	K02931|rir:BN877_I2034	Ribosome (ko03010)	[J]	Translation, ribosomal structure and biogenesis	Ribosomal protein L5
A0AA96MRZ8	306404	162860	193605	120134	115448	123952	0.14599	-0.882594	normal	--	--	--	[T]	Signal transduction mechanisms	--
A0AAE5UA48	3141.9	26868.9	5424	12477.7	31347.8	31742.1	0.248934	1.0926	normal	--	--	--	[J]	Translation, ribosomal structure and biogenesis	Elongation factor Tu GTP binding domain
A8FHB1	3562.8	5350.7	7091.3	1783.3	1945.9	4454.6	0.124656	-0.967662	normal	Biological Process: regulation of transcription, DNA-templated (GO:0006355);; Molecular Function: ATP binding (GO:0005524);; Molecular Function: phosphorelay response regulator activity (GO:0000156);; Molecular Function: sequence-specific DNA binding (GO:0043565)	--	--	[KT]	Transcription;; Signal transduction mechanisms	Propionate catabolism activator
M4PMY8	799.9	370.3	871.9	246	204.2	199.3	0.0961473	-1.65265	normal	Molecular Function: GTP binding (GO:0005525);; Molecular Function: GTPase activity (GO:0003924);; Molecular Function: translation elongation factor activity (GO:0003746)	--	--	[J]	Translation, ribosomal structure and biogenesis	Elongation factor Tu GTP binding domain
Q2BF96	1080.1	255.5	174.5	168.6	49.5	148.5	0.317811	-2.04237	normal	Molecular Function: oxidoreductase activity (GO:0016491)	--	--	[C]	Energy production and conversion	Malate/L-lactate dehydrogenase
